# Supplementary material for: Unbalancing cAMP and Ras/MAPK pathways as a therapeutic strategy for cutaneous neurofibromas
Source: JCI Insight. 2024 Jan 4;9(3):e168826. doi: 10.1172/jci.insight.168826 (PMC11143965; doi:10.1172/jci.insight.168826)
Supplement: Supplemental data set 1 [file jciinsight-9-168826-s029.xlsx]

## Sheet: ResultTable_SC_FBvsvSC_FB_NewVe
genes	Markers.culture.type	baseMean	log2FoldChange	lfcSE	pvalue	padj
ADH1B	Virtual SC-FB	7.69777	6.5318	1.30759	3.11434e-07	5.9897e-05
LRRC18	Real SC-FB	1.31427	-6.47016	2.56209	0.000207106	0.0215002
ACTC1	Virtual SC-FB	213.071	6.20225	0.666795	1.72157e-13	7.8637e-11
CLIC3	Virtual SC-FB	19.3394	4.79837	0.519256	3.56274e-14	1.97257e-11
MYH2	Virtual SC-FB	19.8124	4.32126	0.349112	5.05718e-22	8.39998e-19
PTGIS	Virtual SC-FB	885.529	4.07731	0.322444	1.67286e-22	3.05649e-19
HAPLN1	Virtual SC-FB	260.697	4.01736	0.285658	5.96435e-27	1.36218e-23
GNA15	Real SC-FB	5.08127	-3.93664	0.818513	4.49467e-05	0.0054748
KRT14	Virtual SC-FB	195.275	3.87216	0.489602	5.34064e-10	1.65388e-07
TNXB	Virtual SC-FB	1275.64	3.85992	0.402744	1.54622e-13	7.24383e-11
CLDN14	Real SC-FB	76.9311	-3.84705	0.391634	4.6271e-14	2.41548e-11
CCL11	Real SC-FB	26.5896	-3.75762	0.396278	4.81188e-13	2.09328e-10
ADGRD1-AS1	Virtual SC-FB	1.60626	3.73156	0.846814	2.28201e-05	0.00297818
SERPINA9	Real SC-FB	96.6789	-3.72583	0.787497	5.65744e-05	0.00662907
LRRN4CL	Virtual SC-FB	33.1828	3.72	0.427601	2.38282e-11	8.70729e-09
ACAN	Virtual SC-FB	274.037	3.68272	0.481747	3.25641e-09	8.88028e-07
LOC101928985	Real SC-FB	3.67522	-3.58886	0.562784	1.17359e-06	0.00020229
SLC38A4	Virtual SC-FB	26.4336	3.55604	0.388824	6.31733e-12	2.45583e-09
LINC01929	Real SC-FB	84.2229	-3.5548	0.325627	5.97229e-16	3.89713e-13
LINC01142	Real SC-FB	4.51145	-3.52012	0.622655	9.51822e-06	0.00136935
C3orf80	Real SC-FB	161.225	-3.50295	0.212764	8.22427e-33	3.00531e-29
LINC00536	Real SC-FB	4.64525	-3.45676	0.507969	3.40195e-07	6.47469e-05
CILP	Real SC-FB	134.548	-3.39708	0.356061	2.37276e-12	9.8529e-10
CEMIP	Virtual SC-FB	6440.75	3.32492	0.379425	1.3913e-10	4.53937e-08
PSG4	Virtual SC-FB	81.1873	3.32419	0.734245	0.0001847	0.0193946
DCLK3	Real SC-FB	209.552	-3.29742	0.15508	1.90023e-50	8.67977e-47
RGS7BP	Virtual SC-FB	12.5299	3.29115	0.535666	2.58275e-06	0.000410342
LINC02257	Real SC-FB	20.1912	-3.27317	0.269111	5.7621e-18	5.84886e-15
PADI2	Virtual SC-FB	7.01809	3.26907	0.585496	1.78289e-05	0.00241298
CRYBA2	Virtual SC-FB	11.5279	3.24791	0.59581	2.3686e-05	0.00304765
LINC02539	Real SC-FB	1.67705	-3.24128	0.803836	0.000264319	0.0266816
NKD2	Real SC-FB	24.3998	-3.21072	0.442443	8.79476e-08	1.86848e-05
KRT3	Real SC-FB	18.8354	-3.20927	0.301207	3.87002e-14	2.07968e-11
OXTR	Virtual SC-FB	842.458	3.18675	0.252542	8.10211e-19	9.25211e-16
NTRK1	Real SC-FB	19.0518	-3.17649	0.432235	7.20218e-08	1.60477e-05
PTX3	Virtual SC-FB	3959.48	3.07381	0.331365	6.53033e-11	2.33952e-08
CAVIN2	Virtual SC-FB	215.212	3.03287	0.248417	4.35051e-17	3.78515e-14
CDX1	Real SC-FB	21.0998	-3.02633	0.253972	2.90071e-16	2.03841e-13
PSG5	Virtual SC-FB	334.327	3.00864	0.321731	7.08125e-11	2.48811e-08
SLAMF8	Real SC-FB	84.0176	-2.99625	0.128494	4.5397e-55	2.76483e-51
HSPB7	Virtual SC-FB	413.322	2.98736	0.388841	5.14436e-08	1.17491e-05
LINC02547	Virtual SC-FB	56.1905	2.9848	0.273074	6.47443e-14	3.19714e-11
CSF2RB	Virtual SC-FB	39.5367	2.92941	0.507937	2.20248e-05	0.00289508
LINC01614	Real SC-FB	669.751	-2.92629	0.25692	1.09628e-14	6.25942e-12
AKR1B15	Real SC-FB	2.1677	-2.92103	0.686461	0.000423276	0.0407035
LINC02511	Virtual SC-FB	5.65545	2.90834	0.512335	2.99904e-05	0.00375312
ISLR2	Real SC-FB	95.4878	-2.88644	0.318957	5.50976e-10	1.67781e-07
KCNQ5	Virtual SC-FB	90.6717	2.88564	0.346227	8.76265e-09	2.22365e-06
ST6GAL2	Real SC-FB	38.1894	-2.88039	0.257568	5.05648e-14	2.5663e-11
KIT	Virtual SC-FB	22.7775	2.87924	0.414882	9.21056e-07	0.000164986
UBE2QL1	Real SC-FB	24.4388	-2.82179	0.554329	0.000153665	0.0165153
ADAMTS14	Real SC-FB	466.683	-2.8116	0.0838373	2.82704e-104	5.16528e-100
COL10A1	Real SC-FB	188.044	-2.79888	0.357339	8.39491e-08	1.82599e-05
GJB2	Real SC-FB	79.7918	-2.78894	0.368916	2.10565e-07	4.18178e-05
LINC02783	Virtual SC-FB	2.19042	2.78018	0.574645	0.000322328	0.0323585
IL1B	Real SC-FB	3321.42	-2.73554	0.327561	2.0429e-08	4.91129e-06
ADAMTSL3	Virtual SC-FB	22.0652	2.73286	0.28771	2.9891e-10	9.58137e-08
LINC01050	Real SC-FB	21.8075	-2.71976	0.261971	1.04602e-11	3.98162e-09
DKK1	Virtual SC-FB	1713.79	2.7182	0.221061	1.55919e-15	9.82342e-13
RASL12	Real SC-FB	79.4103	-2.71419	0.211343	9.58395e-17	7.29618e-14
MAG	Virtual SC-FB	288.604	2.71203	0.158324	5.75725e-28	1.50272e-24
CCL7	Real SC-FB	43.4859	-2.67531	0.392031	3.47841e-06	0.000538594
MYPN	Virtual SC-FB	22.2603	2.65296	0.306415	1.29083e-08	3.14464e-06
ICAM5	Real SC-FB	81.503	-2.64262	0.480495	0.000105984	0.0118075
PRR15	Virtual SC-FB	20.8289	2.61028	0.31893	8.30674e-08	1.82599e-05
SH2D2A	Real SC-FB	38.8365	-2.59478	0.383826	5.97236e-06	0.000880008
GLI1	Real SC-FB	67.658	-2.58228	0.181776	6.51288e-19	7.93312e-16
PLXDC1	Real SC-FB	148.155	-2.56225	0.191161	6.06341e-17	5.03566e-14
CACNA2D3	Real SC-FB	14.7138	-2.55548	0.232076	5.45887e-12	2.16824e-09
AOX1	Virtual SC-FB	178.11	2.54216	0.176909	5.54823e-19	7.24084e-16
TARID	Real SC-FB	7.73501	-2.54055	0.341094	1.5838e-06	0.000265482
SLC6A7	Real SC-FB	11.7294	-2.53904	0.312075	1.77454e-07	3.56293e-05
EDARADD	Real SC-FB	67.2894	-2.51472	0.198747	5.55952e-15	3.38593e-12
PODXL	Virtual SC-FB	1339.87	2.50251	0.33617	1.66609e-06	0.000276307
MBP	Virtual SC-FB	1475.71	2.4909	0.167176	1.09116e-19	1.53359e-16
IL6	Real SC-FB	5389.13	-2.4876	0.345864	3.04536e-06	0.00047557
ACSBG1	Real SC-FB	69.8591	-2.48279	0.147166	1.65932e-24	3.36861e-21
PDE1A	Virtual SC-FB	96.4532	2.48194	0.326818	1.08897e-06	0.000189491
CCDC85A	Virtual SC-FB	75.7502	2.40637	0.331112	4.55413e-06	0.000687674
LYPD6B	Virtual SC-FB	19.4533	2.35817	0.404427	0.000166115	0.017749
AREG	Real SC-FB	131.101	-2.35515	0.44301	0.000437066	0.0418096
ADGRD1	Virtual SC-FB	223.856	2.34455	0.231491	1.40247e-09	4.00384e-07
IGFBP3	Virtual SC-FB	24716.9	2.33641	0.2731	2.41013e-07	4.68463e-05
C11orf87	Virtual SC-FB	20.0327	2.3336	0.410169	0.000247144	0.0252266
EFEMP1	Virtual SC-FB	4862.31	2.33336	0.237752	4.25236e-09	1.14257e-06
CHST9	Real SC-FB	3.41654	-2.33053	0.422941	0.000460485	0.0433687
POU2F2	Real SC-FB	343.094	-2.32685	0.182109	7.33997e-14	3.52918e-11
LIPG	Real SC-FB	408.008	-2.32401	0.210726	7.57706e-11	2.59035e-08
SUSD4	Real SC-FB	44.3226	-2.28918	0.31553	9.89627e-06	0.00140167
MEGF10	Real SC-FB	94.4743	-2.28782	0.415284	0.000398721	0.0387501
TNFSF10	Real SC-FB	24.9614	-2.25717	0.220173	2.8658e-09	7.9335e-07
LINC00968	Virtual SC-FB	31.4915	2.25232	0.296985	5.92326e-06	0.000879869
PLPPR5	Real SC-FB	9.41504	-2.24554	0.316543	2.14225e-05	0.00283631
SVEP1	Virtual SC-FB	429.129	2.23886	0.34945	8.99437e-05	0.0101442
DES	Virtual SC-FB	13.7091	2.23203	0.271509	1.33576e-06	0.00022809
OSR1	Virtual SC-FB	137.101	2.22542	0.235245	4.74817e-08	1.11223e-05
LHX9	Virtual SC-FB	14.7694	2.22433	0.412644	0.000525201	0.0479797
TNNI1	Virtual SC-FB	8.39578	2.21741	0.312404	2.57768e-05	0.00327223
ASPN	Virtual SC-FB	61.7973	2.21399	0.293471	8.56001e-06	0.00124127
IL33	Real SC-FB	510.952	-2.20117	0.345429	0.000113462	0.012564
S1PR1	Virtual SC-FB	54.2542	2.19744	0.219419	1.16253e-08	2.87034e-06
BDKRB1	Real SC-FB	296.39	-2.19157	0.142996	1.9659e-17	1.79595e-14
SERPINB7	Virtual SC-FB	51.1582	2.18996	0.376874	0.000361145	0.0358613
ATOH8	Virtual SC-FB	146.154	2.18264	0.169384	7.85332e-13	3.33693e-10
CLEC3B	Virtual SC-FB	25.0217	2.17201	0.381094	0.000459257	0.0433687
CLEC2L	Real SC-FB	8.59438	-2.15354	0.373954	0.000485513	0.044577
LOC102723996	Real SC-FB	25.7712	-2.14723	0.331255	0.000127545	0.0139543
TGFB3	Real SC-FB	355.302	-2.14659	0.109727	5.65998e-05	0.00662907
LINC01592	Virtual SC-FB	6.62671	2.1423	0.336084	0.00017101	0.0181659
SLC1A7	Virtual SC-FB	18.538	2.13233	0.291722	2.57896e-05	0.00327223
F2RL1	Real SC-FB	842.734	-2.12706	0.357099	0.000369371	0.0364798
EDNRA	Real SC-FB	974.108	-2.12532	0.233278	3.5648e-07	6.71469e-05
TDO2	Real SC-FB	12.0361	-2.12041	0.282123	1.9574e-05	0.00262968
DAPK1	Virtual SC-FB	22.2897	2.11401	0.221156	1.22865e-07	2.52233e-05
IL4I1	Real SC-FB	10.9049	-2.11197	0.307731	7.82385e-05	0.00896734
GLDN	Virtual SC-FB	598.297	2.10686	0.25785	4.7434e-06	0.000710383
TNFAIP3	Real SC-FB	1731.49	-2.09003	0.277403	2.11851e-05	0.00282535
RAP1GAP	Real SC-FB	123.49	-2.08199	0.232594	8.66904e-07	0.000156824
RIMS1	Virtual SC-FB	147.858	2.08024	0.289353	4.91622e-05	0.00590949
FRAS1	Virtual SC-FB	147.955	2.07775	0.218796	2.21316e-07	4.34802e-05
LINC02015	Virtual SC-FB	7.36971	2.07472	0.261761	1.24798e-05	0.00171442
FAM216B	Real SC-FB	42.1676	-2.07373	0.222139	3.69227e-07	6.88383e-05
INHBE	Real SC-FB	80.2073	-2.07358	0.325376	0.000239151	0.0245479
PLPPR4	Real SC-FB	630.46	-2.07015	0.0670633	7.15321e-58	6.53481e-54
GUCY1A1	Real SC-FB	80.8358	-2.06944	0.320355	0.000204924	0.0213952
CHRNA9	Real SC-FB	23.0333	-2.06238	0.236011	1.862e-06	0.000301067
TMEM132E	Virtual SC-FB	116.226	2.0593	0.204095	5.96949e-08	1.34653e-05
ICOSLG	Real SC-FB	40.4583	-2.058	0.295994	7.56589e-05	0.00874914
CAPS	Virtual SC-FB	1862.44	2.058	0.260738	1.31582e-05	0.00179413
CMKLR2	Virtual SC-FB	185.128	2.02468	0.173355	9.64792e-10	2.84318e-07
TMEM26	Real SC-FB	25.7316	-2.02394	0.203391	1.41873e-07	2.88018e-05
C1QTNF1	Real SC-FB	407.127	-2.0224	0.306353	0.000219374	0.0226451
RPLP0P2	Real SC-FB	88.512	-2.02068	0.150344	3.14659e-12	1.27759e-09
SLC1A3	Real SC-FB	218.891	-2.01548	0.17972	4.53369e-09	1.18336e-06
ARPP21	Virtual SC-FB	27.8744	2.0118	0.291006	0.000133716	0.0144563
ICAM1	Real SC-FB	1762.04	-2.01135	0.154881	1.93721e-11	7.22342e-09
DTX4	Real SC-FB	104.008	-2.00005	0.16957	1.06667e-09	3.09351e-07
GREM2	Virtual SC-FB	611.771	1.99888	0.231323	4.34895e-06	0.000662163
SPINT2	Virtual SC-FB	24.4814	1.98981	0.219783	1.74106e-06	0.000284026
DRAXIN	Real SC-FB	77.3774	-1.98964	0.193349	9.00345e-08	1.89083e-05
POM121L9P	Real SC-FB	126.122	-1.98873	0.174676	4.41218e-09	1.16833e-06
ALDH1A1	Virtual SC-FB	14.3516	1.98691	0.313116	0.000457594	0.0433687
IBSP	Real SC-FB	289.018	-1.97814	0.268757	7.54484e-05	0.00874914
GGT5	Real SC-FB	219.965	-1.95174	0.118462	2.87031e-16	2.03841e-13
WNT5A	Real SC-FB	7223.58	-1.93508	0.113908	8.62198e-17	6.84922e-14
TIMP4	Real SC-FB	151.041	-1.93498	0.178454	4.92279e-08	1.13853e-05
PRDM1	Real SC-FB	251.481	-1.92993	0.196423	6.54152e-07	0.000120727
FST	Virtual SC-FB	819.966	1.92852	0.245476	4.80729e-05	0.00581682
ELOVL3	Real SC-FB	6.15468	-1.92038	0.288607	0.000467052	0.0435542
C11orf96	Real SC-FB	831.011	-1.91759	0.223539	1.19189e-05	0.00166237
FOXS1	Real SC-FB	238.868	-1.90889	0.199641	1.52971e-06	0.000258791
NPAS1	Virtual SC-FB	161.877	1.90002	0.171189	4.61648e-08	1.09543e-05
GRIK3	Virtual SC-FB	439.753	1.89898	0.269888	0.000258424	0.0262315
HEYL	Real SC-FB	234.799	-1.89098	0.111688	4.73012e-16	3.20089e-13
CPNE7	Virtual SC-FB	21.3156	1.87537	0.240972	8.57014e-05	0.00972578
LOC101928143	Real SC-FB	11.4013	-1.85847	0.222837	3.93588e-05	0.00482634
HSD11B1	Real SC-FB	99.3617	-1.85501	0.206459	1.07827e-05	0.00151547
RASL10B	Real SC-FB	70.6007	-1.85389	0.134735	7.65579e-11	2.59035e-08
PTGDR	Real SC-FB	27.5976	-1.84069	0.243813	0.000178504	0.0188523
DHRS3	Virtual SC-FB	1821.51	1.84066	0.134316	1.31151e-10	4.35683e-08
KIF21B	Real SC-FB	224.836	-1.83697	0.203404	1.23968e-05	0.00171442
INMT	Virtual SC-FB	26.2728	1.83356	0.189191	3.52527e-06	0.000541262
BDKRB2	Real SC-FB	720.844	-1.83165	0.178322	1.03211e-06	0.000183084
GPR68	Real SC-FB	262.477	-1.81824	0.0949137	2.33048e-18	2.50471e-15
KALRN	Real SC-FB	166.248	-1.80712	0.25432	0.000470304	0.0436189
RGS7	Virtual SC-FB	16.4625	1.80563	0.250733	0.000419168	0.0405217
SH2D4A	Virtual SC-FB	440.611	1.80338	0.178634	2.32013e-06	0.000371852
PPP1R1C	Virtual SC-FB	167.875	1.79777	0.141406	5.97114e-09	1.5366e-06
COL7A1	Real SC-FB	32683.3	-1.79571	0.0720808	9.30336e-29	2.83303e-25
RGS2	Real SC-FB	372.563	-1.79068	0.21524	7.85274e-05	0.00896734
KRT19	Virtual SC-FB	126.651	1.78005	0.220329	0.000133652	0.0144563
GFPT2	Real SC-FB	2681.39	-1.77032	0.108244	4.00048e-13	1.78275e-10
PECAM1	Real SC-FB	55.4337	-1.75946	0.125415	5.17509e-10	1.63024e-07
PTHLH	Real SC-FB	364.026	-1.7559	0.191383	2.77781e-05	0.00350023
CD82	Real SC-FB	883.535	-1.74524	0.12764	1.93353e-09	5.43501e-07
PTPRB	Virtual SC-FB	189.577	1.72262	0.152583	7.97045e-07	0.000145628
IGFBP5	Real SC-FB	73225.1	-1.72122	0.0800744	6.62369e-20	1.00851e-16
CD22	Virtual SC-FB	35.3569	1.7195	0.168369	7.50591e-06	0.00109712
TGFA	Virtual SC-FB	3377.79	1.71845	0.186125	4.99522e-05	0.00596521
TMEM51	Real SC-FB	78.0214	-1.71706	0.120271	9.24896e-10	2.77029e-07
CXCL14	Virtual SC-FB	127.831	1.70834	0.18573	5.03055e-05	0.00596838
COL6A3	Real SC-FB	97918.6	-1.67891	0.0807827	1.69585e-17	1.63079e-14
RGS16	Real SC-FB	838.236	-1.67715	0.147256	1.67862e-06	0.000276307
CITED2	Virtual SC-FB	1774.19	1.67257	0.121219	1.14198e-08	2.85823e-06
FAM43B	Real SC-FB	13.6541	-1.66333	0.199885	0.000352821	0.0352262
SAMD11	Virtual SC-FB	222.147	1.65867	0.169323	3.88165e-05	0.004792
ZC3H12A	Real SC-FB	475.809	-1.63961	0.136374	1.08285e-06	0.000189491
JAG1	Real SC-FB	4069.38	-1.62419	0.138909	2.80623e-06	0.000442006
AZIN2	Real SC-FB	214.605	-1.60174	0.152988	3.39923e-05	0.00422498
DLX2	Virtual SC-FB	66.6115	1.59479	0.114452	8.65727e-08	1.86091e-05
VSIR	Virtual SC-FB	284.452	1.59221	0.182247	0.000467223	0.0435542
FMN2	Virtual SC-FB	617.17	1.56544	0.10945	1.06223e-07	2.20545e-05
OTOGL	Virtual SC-FB	94.6238	1.53564	0.132332	2.34474e-05	0.00303835
TNFAIP6	Real SC-FB	905.733	-1.53522	0.144961	9.39887e-05	0.0105354
RNF152	Real SC-FB	1248.04	-1.51952	0.122253	9.76262e-06	0.00139354
PDGFRB	Real SC-FB	12118.5	-1.51211	0.0665475	6.53862e-15	3.85378e-12
CCDC80	Virtual SC-FB	16989.6	1.48116	0.145369	0.000476919	0.0440091
COL11A2	Virtual SC-FB	277.699	1.46134	0.1373	0.000375243	0.0367441
TSPAN9	Real SC-FB	915.673	-1.45601	0.135781	0.000376068	0.0367441
MAP3K5	Real SC-FB	155.532	-1.4289	0.116554	0.000118322	0.0130233
