# Supplementary material for: Unbalancing cAMP and Ras/MAPK pathways as a therapeutic strategy for cutaneous neurofibromas
Source: JCI Insight. 2024 Jan 4;9(3):e168826. doi: 10.1172/jci.insight.168826 (PMC11143965; doi:10.1172/jci.insight.168826)
Supplement: Supplemental data set 2 [file jciinsight-9-168826-s030.xlsx]

## Sheet: Enrichment analysis 
ID	Description	GeneRatio	BgRatio	pvalue	p.adjust	qvalue	geneID	Count
GO:0032835	glomerulus development	8/167	66/18800	1.21472e-07	0.000367816	0.000277722	PODXL/OSR1/SERPINB7/EDNRA/HEYL/PECAM1/JAG1/PDGFRB	8
GO:0007565	female pregnancy	11/167	185/18800	8.28868e-07	0.000858612	0.000648302	PSG4/OXTR/PSG5/GJB2/IL1B/TGFB3/PRDM1/RGS2/PTHLH/IGFBP5/CITED2	11
GO:0001503	ossification	16/167	420/18800	1.10982e-06	0.000858612	0.000648302	DKK1/GLI1/IL6/AREG/OSR1/ASPN/S1PR1/CLEC3B/TGFB3/IBSP/WNT5A/DHRS3/PTHLH/IGFBP5/JAG1/TNFAIP6	16
GO:0022612	gland morphogenesis	9/167	123/18800	1.53624e-06	0.000858612	0.000648302	CCL11/GLI1/IL6/AREG/TGFB3/TNFAIP3/WNT5A/IGFBP5/TGFA	9
GO:0048608	reproductive structure development	16/167	433/18800	1.65078e-06	0.000858612	0.000648302	NTRK1/PTX3/KIT/GJB2/GLI1/ACSBG1/OSR1/LHX9/SPINT2/WNT5A/PRDM1/FST/KRT19/CITED2/TNFAIP6/PDGFRB	16
GO:0061458	reproductive system development	16/167	436/18800	1.80529e-06	0.000858612	0.000648302	NTRK1/PTX3/KIT/GJB2/GLI1/ACSBG1/OSR1/LHX9/SPINT2/WNT5A/PRDM1/FST/KRT19/CITED2/TNFAIP6/PDGFRB	16
GO:0002064	epithelial cell development	11/167	203/18800	2.06219e-06	0.000858612	0.000648302	NTRK1/IL1B/PODXL/F2RL1/EDNRA/ICAM1/SPINT2/WNT5A/PRDM1/PECAM1/JAG1	11
GO:0044703	multi-organism reproductive process	11/167	205/18800	2.26846e-06	0.000858612	0.000648302	PSG4/OXTR/PSG5/GJB2/IL1B/TGFB3/PRDM1/RGS2/PTHLH/IGFBP5/CITED2	11
GO:0044706	multi-multicellular organism process	11/167	213/18800	3.28594e-06	0.00108697	0.000820723	PSG4/OXTR/PSG5/GJB2/IL1B/TGFB3/PRDM1/RGS2/PTHLH/IGFBP5/CITED2	11
GO:0072012	glomerulus vasculature development	5/167	27/18800	3.58972e-06	0.00108697	0.000820723	OSR1/SERPINB7/EDNRA/PECAM1/PDGFRB	5
GO:0060326	cell chemotaxis	13/167	315/18800	4.97415e-06	0.00120943	0.000913193	CCL11/PADI2/SLAMF8/KIT/IL1B/CCL7/IL6/S1PR1/F2RL1/WNT5A/CXCL14/TNFAIP6/PDGFRB	13
GO:0061437	renal system vasculature development	5/167	29/18800	5.20522e-06	0.00120943	0.000913193	OSR1/SERPINB7/EDNRA/PECAM1/PDGFRB	5
GO:0061440	kidney vasculature development	5/167	29/18800	5.20522e-06	0.00120943	0.000913193	OSR1/SERPINB7/EDNRA/PECAM1/PDGFRB	5
GO:0008406	gonad development	11/167	226/18800	5.79847e-06	0.00120943	0.000913193	NTRK1/PTX3/KIT/ACSBG1/OSR1/LHX9/WNT5A/FST/CITED2/TNFAIP6/PDGFRB	11
GO:0051961	negative regulation of nervous system development	9/167	145/18800	5.99125e-06	0.00120943	0.000913193	CCL11/IL1B/DKK1/MAG/MBP/IL6/DRAXIN/WNT5A/DLX2	9
GO:0045137	development of primary sexual characteristics	11/167	231/18800	7.13948e-06	0.00133723	0.00100969	NTRK1/PTX3/KIT/ACSBG1/OSR1/LHX9/WNT5A/FST/CITED2/TNFAIP6/PDGFRB	11
GO:0033002	muscle cell proliferation	11/167	233/18800	7.74725e-06	0.00133723	0.00100969	GLI1/IL6/IGFBP3/MEGF10/S1PR1/TGFB3/TNFAIP3/IGFBP5/CITED2/PDGFRB/MAP3K5	11
GO:0043410	positive regulation of MAPK cascade	16/167	491/18800	8.1833e-06	0.00133723	0.00100969	CCL11/NTRK1/KIT/IL1B/DKK1/CCL7/IL6/TGFB3/F2RL1/C1QTNF1/ICAM1/WNT5A/TGFA/ZC3H12A/PDGFRB/MAP3K5	16
GO:0030595	leukocyte chemotaxis	11/167	236/18800	8.74342e-06	0.00133723	0.00100969	CCL11/PADI2/SLAMF8/KIT/IL1B/CCL7/IL6/S1PR1/F2RL1/WNT5A/TNFAIP6	11
GO:0050900	leukocyte migration	14/167	384/18800	8.83245e-06	0.00133723	0.00100969	CCL11/PADI2/SLAMF8/KIT/IL1B/CCL7/IL6/S1PR1/BDKRB1/F2RL1/ICAM1/WNT5A/PECAM1/TNFAIP6	14
GO:0045446	endothelial cell differentiation	8/167	117/18800	9.83005e-06	0.0014174	0.00107022	IL1B/S1PR1/ATOH8/F2RL1/EDNRA/ICAM1/PECAM1/JAG1	8
GO:0060537	muscle tissue development	14/167	405/18800	1.60499e-05	0.00220905	0.00166796	ACTC1/DKK1/GLI1/MEGF10/OSR1/TNNI1/S1PR1/EDNRA/WNT5A/HEYL/RGS2/IGFBP5/CITED2/PDGFRB	14
GO:0032635	interleukin-6 production	9/167	172/18800	2.3656e-05	0.0029428	0.00222199	IL1B/MBP/IL6/POU2F2/IL33/F2RL1/TNFAIP3/WNT5A/ZC3H12A	9
GO:0032675	regulation of interleukin-6 production	9/167	172/18800	2.3656e-05	0.0029428	0.00222199	IL1B/MBP/IL6/POU2F2/IL33/F2RL1/TNFAIP3/WNT5A/ZC3H12A	9
GO:0003158	endothelium development	8/167	133/18800	2.5049e-05	0.0029428	0.00222199	IL1B/S1PR1/ATOH8/F2RL1/EDNRA/ICAM1/PECAM1/JAG1	8
GO:0032755	positive regulation of interleukin-6 production	7/167	97/18800	2.52684e-05	0.0029428	0.00222199	IL1B/MBP/IL6/POU2F2/IL33/F2RL1/WNT5A	7
GO:0090101	negative regulation of transmembrane receptor protein serine/threonine kinase signaling pathway	8/167	135/18800	2.78962e-05	0.0031285	0.0023622	CILP/DKK1/ASPN/TGFB3/GREM2/WNT5A/FST/TNFAIP6	8
GO:0050954	sensory perception of mechanical stimulus	9/167	177/18800	2.96625e-05	0.00320779	0.00242207	CEMIP/NTRK1/KIT/GJB2/MBP/CHRNA9/SLC1A3/OTOGL/COL11A2	9
GO:0032963	collagen metabolic process	7/167	101/18800	3.28418e-05	0.00326152	0.00246264	TNXB/ADAMTS14/IL6/SERPINB7/TGFB3/VSIR/PDGFRB	7
GO:0010721	negative regulation of cell development	9/167	181/18800	3.53559e-05	0.00326152	0.00246264	CCL11/IL1B/MAG/MBP/IL6/DRAXIN/WNT5A/PTHLH/DLX2	9
GO:0050768	negative regulation of neurogenesis	8/167	140/18800	3.62212e-05	0.00326152	0.00246264	CCL11/IL1B/MAG/MBP/IL6/DRAXIN/WNT5A/DLX2	8
GO:0032722	positive regulation of chemokine production	6/167	70/18800	3.67956e-05	0.00326152	0.00246264	IL1B/MBP/IL6/IL33/F2RL1/WNT5A	6
GO:0010712	regulation of collagen metabolic process	5/167	43/18800	3.81615e-05	0.00326152	0.00246264	IL6/SERPINB7/TGFB3/VSIR/PDGFRB	5
GO:0043405	regulation of MAP kinase activity	9/167	183/18800	3.85331e-05	0.00326152	0.00246264	TNXB/KIT/IL1B/DKK1/WNT5A/RGS2/TGFA/PDGFRB/MAP3K5	9
GO:0072574	hepatocyte proliferation	4/167	22/18800	3.87764e-05	0.00326152	0.00246264	GLI1/IL6/TNFAIP3/TGFA	4
GO:0072575	epithelial cell proliferation involved in liver morphogenesis	4/167	22/18800	3.87764e-05	0.00326152	0.00246264	GLI1/IL6/TNFAIP3/TGFA	4
GO:0051960	regulation of nervous system development	14/167	440/18800	3.99058e-05	0.0032658	0.00246587	CCL11/OXTR/NTRK1/ISLR2/KIT/IL1B/DKK1/MAG/MBP/IL6/DRAXIN/WNT5A/HEYL/DLX2	14
GO:0007548	sex differentiation	11/167	281/18800	4.39815e-05	0.00349487	0.00263883	NTRK1/PTX3/KIT/ACSBG1/OSR1/LHX9/WNT5A/FST/CITED2/TNFAIP6/PDGFRB	11
GO:0072006	nephron development	8/167	145/18800	4.65285e-05	0.00349487	0.00263883	PODXL/OSR1/SERPINB7/EDNRA/HEYL/PECAM1/JAG1/PDGFRB	8
GO:0072576	liver morphogenesis	4/167	23/18800	4.66156e-05	0.00349487	0.00263883	GLI1/IL6/TNFAIP3/TGFA	4
GO:0048738	cardiac muscle tissue development	10/167	234/18800	4.73215e-05	0.00349487	0.00263883	ACTC1/DKK1/GLI1/TNNI1/S1PR1/EDNRA/WNT5A/RGS2/CITED2/PDGFRB	10
GO:0006874	cellular calcium ion homeostasis	14/167	456/18800	5.8647e-05	0.00412984	0.00311827	GNA15/CCL11/CEMIP/OXTR/CCL7/S1PR1/BDKRB1/F2RL1/EDNRA/CHRNA9/C1QTNF1/WNT5A/PTGDR/BDKRB2	14
GO:0022407	regulation of cell-cell adhesion	14/167	456/18800	5.8647e-05	0.00412984	0.00311827	IL1B/PODXL/MBP/IL6/MEGF10/IL4I1/ICOSLG/C1QTNF1/SPINT2/WNT5A/CITED2/ZC3H12A/JAG1/VSIR	14
GO:0061028	establishment of endothelial barrier	5/167	48/18800	6.54958e-05	0.00440964	0.00332953	IL1B/F2RL1/EDNRA/ICAM1/PECAM1	5
GO:0071674	mononuclear cell migration	9/167	199/18800	7.38113e-05	0.00440964	0.00332953	CCL11/PADI2/SLAMF8/CCL7/IL6/S1PR1/ICAM1/WNT5A/PECAM1	9
GO:0001655	urogenital system development	12/167	352/18800	7.51799e-05	0.00440964	0.00332953	GLI1/PODXL/OSR1/SERPINB7/EDNRA/FRAS1/WNT5A/PRDM1/HEYL/PECAM1/JAG1/PDGFRB	12
GO:0014706	striated muscle tissue development	10/167	248/18800	7.69434e-05	0.00440964	0.00332953	ACTC1/DKK1/GLI1/TNNI1/S1PR1/EDNRA/WNT5A/RGS2/CITED2/PDGFRB	10
GO:0010714	positive regulation of collagen metabolic process	4/167	26/18800	7.70832e-05	0.00440964	0.00332953	SERPINB7/TGFB3/VSIR/PDGFRB	4
GO:0072010	glomerular epithelium development	4/167	26/18800	7.70832e-05	0.00440964	0.00332953	PODXL/EDNRA/PECAM1/JAG1	4
GO:0002697	regulation of immune effector process	12/167	353/18800	7.72342e-05	0.00440964	0.00332953	SLAMF8/KIT/IL1B/IL6/SUSD4/TGFB3/F2RL1/IL4I1/ICAM1/WNT5A/CD22/ZC3H12A	12
GO:0055074	calcium ion homeostasis	14/167	468/18800	7.73689e-05	0.00440964	0.00332953	GNA15/CCL11/CEMIP/OXTR/CCL7/S1PR1/BDKRB1/F2RL1/EDNRA/CHRNA9/C1QTNF1/WNT5A/PTGDR/BDKRB2	14
GO:0007605	sensory perception of sound	8/167	156/18800	7.80042e-05	0.00440964	0.00332953	CEMIP/KIT/GJB2/MBP/CHRNA9/SLC1A3/OTOGL/COL11A2	8
GO:0003151	outflow tract morphogenesis	6/167	80/18800	7.83852e-05	0.00440964	0.00332953	EDNRA/WNT5A/HEYL/DHRS3/CITED2/JAG1	6
GO:0043406	positive regulation of MAP kinase activity	7/167	116/18800	7.96602e-05	0.00440964	0.00332953	KIT/IL1B/DKK1/WNT5A/TGFA/PDGFRB/MAP3K5	7
GO:0008544	epidermis development	12/167	355/18800	8.14884e-05	0.00440964	0.00332953	KRT14/KRT3/DKK1/GLI1/SVEP1/TMEM132E/WNT5A/FST/COL7A1/PTHLH/IGFBP5/JAG1	12
GO:0060485	mesenchyme development	11/167	301/18800	8.1552e-05	0.00440964	0.00332953	ACTC1/IL1B/IL6/OSR1/TGFB3/EDNRA/WNT5A/HEYL/CITED2/JAG1/PDGFRB	11
GO:0051480	regulation of cytosolic calcium ion concentration	12/167	356/18800	8.36903e-05	0.00444586	0.00335689	GNA15/CEMIP/OXTR/S1PR1/BDKRB1/F2RL1/EDNRA/CHRNA9/C1QTNF1/WNT5A/PTGDR/BDKRB2	12
GO:0001822	kidney development	11/167	303/18800	8.64972e-05	0.00451575	0.00340965	PODXL/OSR1/SERPINB7/EDNRA/FRAS1/WNT5A/PRDM1/HEYL/PECAM1/JAG1/PDGFRB	11
GO:0003007	heart morphogenesis	10/167	254/18800	9.37901e-05	0.0048135	0.00363447	ACTC1/DKK1/TNNI1/S1PR1/EDNRA/WNT5A/HEYL/DHRS3/CITED2/JAG1	10
GO:0030282	bone mineralization	7/167	121/18800	0.000103948	0.00524593	0.00396098	OSR1/ASPN/S1PR1/CLEC3B/TGFB3/IBSP/PTHLH	7
GO:0007568	aging	8/167	163/18800	0.000106006	0.00526205	0.00397315	KRT14/NTRK1/GJB2/MBP/TGFB3/EDNRA/IGFBP5/PDGFRB	8
GO:0072001	renal system development	11/167	312/18800	0.000112056	0.00547268	0.00413219	PODXL/OSR1/SERPINB7/EDNRA/FRAS1/WNT5A/PRDM1/HEYL/PECAM1/JAG1/PDGFRB	11
GO:0002688	regulation of leukocyte chemotaxis	7/167	124/18800	0.000121203	0.00573441	0.00432982	PADI2/SLAMF8/CCL7/IL6/F2RL1/WNT5A/TNFAIP6	7
GO:0046660	female sex differentiation	7/167	124/18800	0.000121203	0.00573441	0.00432982	PTX3/KIT/ACSBG1/LHX9/WNT5A/FST/TNFAIP6	7
GO:0003205	cardiac chamber development	8/167	167/18800	0.000125432	0.0058432	0.00441195	TNNI1/EDNRA/WNT5A/PRDM1/HEYL/DHRS3/CITED2/JAG1	8
GO:0048732	gland development	13/167	431/18800	0.000129236	0.00592921	0.0044769	CCL11/OXTR/GLI1/IL6/AREG/TGFB3/EDNRA/TNFAIP3/RAP1GAP/WNT5A/IGFBP5/TGFA/CITED2	13
GO:0003206	cardiac chamber morphogenesis	7/167	126/18800	0.000133947	0.00594544	0.00448915	TNNI1/EDNRA/WNT5A/HEYL/DHRS3/CITED2/JAG1	7
GO:0003231	cardiac ventricle development	7/167	126/18800	0.000133947	0.00594544	0.00448915	TNNI1/EDNRA/WNT5A/PRDM1/HEYL/CITED2/JAG1	7
GO:0072503	cellular divalent inorganic cation homeostasis	14/167	494/18800	0.000136595	0.00594544	0.00448915	GNA15/CCL11/CEMIP/OXTR/CCL7/S1PR1/BDKRB1/F2RL1/EDNRA/CHRNA9/C1QTNF1/WNT5A/PTGDR/BDKRB2	14
GO:0001975	response to amphetamine	4/167	30/18800	0.000137444	0.00594544	0.00448915	OXTR/EDNRA/RGS7/RGS2	4
GO:0090092	regulation of transmembrane receptor protein serine/threonine kinase signaling pathway	10/167	267/18800	0.000141257	0.00596584	0.00450456	CILP/DKK1/ASPN/TGFB3/INHBE/GREM2/WNT5A/FST/CITED2/TNFAIP6	10
GO:0048660	regulation of smooth muscle cell proliferation	8/167	170/18800	0.000141856	0.00596584	0.00450456	IL6/IGFBP3/S1PR1/TGFB3/TNFAIP3/IGFBP5/PDGFRB/MAP3K5	8
GO:0002685	regulation of leukocyte migration	9/167	218/18800	0.000147711	0.00599822	0.00452901	PADI2/SLAMF8/CCL7/IL6/BDKRB1/F2RL1/ICAM1/WNT5A/TNFAIP6	9
GO:0043583	ear development	9/167	219/18800	0.000152886	0.00599822	0.00452901	GJB2/OSR1/TGFB3/EDNRA/PLPPR4/CHRNA9/WNT5A/JAG1/PDGFRB	9
GO:0060284	regulation of cell development	14/167	500/18800	0.000154838	0.00599822	0.00452901	CCL11/SLAMF8/ISLR2/KIT/IL1B/MAG/MBP/IL6/DRAXIN/WNT5A/HEYL/GPR68/PTHLH/DLX2	14
GO:0061311	cell surface receptor signaling pathway involved in heart development	4/167	31/18800	0.000156719	0.00599822	0.00452901	DKK1/WNT5A/HEYL/JAG1	4
GO:0048659	smooth muscle cell proliferation	8/167	173/18800	0.000160016	0.00599822	0.00452901	IL6/IGFBP3/S1PR1/TGFB3/TNFAIP3/IGFBP5/PDGFRB/MAP3K5	8
GO:0071772	response to BMP	8/167	173/18800	0.000160016	0.00599822	0.00452901	DKK1/TGFB3/GREM2/SPINT2/WNT5A/FST/HEYL/TNFAIP6	8
GO:0071773	cellular response to BMP stimulus	8/167	173/18800	0.000160016	0.00599822	0.00452901	DKK1/TGFB3/GREM2/SPINT2/WNT5A/FST/HEYL/TNFAIP6	8
GO:0007204	positive regulation of cytosolic calcium ion concentration	11/167	325/18800	0.000160199	0.00599822	0.00452901	GNA15/CEMIP/OXTR/S1PR1/BDKRB1/F2RL1/EDNRA/CHRNA9/C1QTNF1/PTGDR/BDKRB2	11
GO:0060021	roof of mouth development	6/167	91/18800	0.000160454	0.00599822	0.00452901	OSR1/TGFB3/FRAS1/WNT5A/DHRS3/COL11A2	6
GO:0050673	epithelial cell proliferation	13/167	443/18800	0.00016935	0.00625357	0.00472181	CCL11/KIT/GLI1/IL6/AREG/OSR1/ATOH8/TNFAIP3/RAP1GAP/WNT5A/FST/IGFBP5/TGFA	13
GO:0070661	leukocyte proliferation	11/167	330/18800	0.000182907	0.00664793	0.00501957	CSF2RB/KIT/IL1B/IL6/IL33/F2RL1/IL4I1/TNFAIP3/ICOSLG/CD22/VSIR	11
GO:0010623	programmed cell death involved in cell development	3/167	13/18800	0.000184421	0.00664793	0.00501957	NTRK1/KIT/IL1B	3
GO:0050920	regulation of chemotaxis	9/167	225/18800	0.000187217	0.00666933	0.00503573	PADI2/SLAMF8/CCL7/IL6/S1PR1/F2RL1/WNT5A/TNFAIP6/PDGFRB	9
GO:0055008	cardiac muscle tissue morphogenesis	5/167	60/18800	0.000191729	0.00672224	0.00507568	ACTC1/TNNI1/S1PR1/EDNRA/WNT5A	5
GO:0048568	embryonic organ development	13/167	449/18800	0.000193142	0.00672224	0.00507568	KIT/GLI1/EFEMP1/OSR1/TGFB3/EDNRA/CHRNA9/SPINT2/WNT5A/PRDM1/KRT19/CITED2/DLX2	13
GO:0030879	mammary gland development	7/167	135/18800	0.000205467	0.00706995	0.00533822	CCL11/OXTR/AREG/TGFB3/WNT5A/IGFBP5/TGFA	7
GO:0032642	regulation of chemokine production	6/167	97/18800	0.000227687	0.00774648	0.00584905	IL1B/MBP/IL6/IL33/F2RL1/WNT5A	6
GO:0002718	regulation of cytokine production involved in immune response	6/167	98/18800	0.000240775	0.00801172	0.00604931	KIT/IL1B/IL6/TGFB3/F2RL1/WNT5A	6
GO:0032602	chemokine production	6/167	98/18800	0.000240775	0.00801172	0.00604931	IL1B/MBP/IL6/IL33/F2RL1/WNT5A	6
GO:0060560	developmental growth involved in morphogenesis	9/167	234/18800	0.000250591	0.00824771	0.0062275	CCL11/ISLR2/MAG/AREG/S1PR1/EDNRA/RIMS1/DRAXIN/WNT5A	9
GO:0001885	endothelial cell development	5/167	64/18800	0.000260127	0.00846951	0.00639497	IL1B/F2RL1/EDNRA/ICAM1/PECAM1	5
GO:0002367	cytokine production involved in immune response	6/167	100/18800	0.000268723	0.00865632	0.00653602	KIT/IL1B/IL6/TGFB3/F2RL1/WNT5A	6
GO:0061307	cardiac neural crest cell differentiation involved in heart development	3/167	15/18800	0.000289585	0.00913401	0.00689671	EDNRA/CITED2/JAG1	3
GO:0061308	cardiac neural crest cell development involved in heart development	3/167	15/18800	0.000289585	0.00913401	0.00689671	EDNRA/CITED2/JAG1	3
GO:0010517	regulation of phospholipase activity	5/167	66/18800	0.000300583	0.00938314	0.00708482	GNA15/KIT/EDNRA/RGS2/PDGFRB	5
GO:0048762	mesenchymal cell differentiation	9/167	244/18800	0.00034093	0.0105019	0.00792957	IL1B/IL6/OSR1/TGFB3/EDNRA/WNT5A/HEYL/CITED2/JAG1	9
GO:0002720	positive regulation of cytokine production involved in immune response	5/167	68/18800	0.000345637	0.0105019	0.00792957	KIT/IL1B/IL6/F2RL1/WNT5A	5
GO:0008585	female gonad development	6/167	105/18800	0.000349816	0.0105019	0.00792957	PTX3/KIT/ACSBG1/LHX9/FST/TNFAIP6	6
GO:0032965	regulation of collagen biosynthetic process	4/167	38/18800	0.000350296	0.0105019	0.00792957	IL6/SERPINB7/TGFB3/PDGFRB	4
GO:0003279	cardiac septum development	6/167	106/18800	0.000368115	0.010928	0.00825124	WNT5A/PRDM1/HEYL/DHRS3/CITED2/JAG1	6
GO:0032570	response to progesterone	4/167	39/18800	0.000387645	0.0113014	0.00853321	OXTR/GJB2/MBP/TGFB3	4
GO:0050767	regulation of neurogenesis	11/167	361/18800	0.000393762	0.0113014	0.00853321	CCL11/ISLR2/KIT/IL1B/MAG/MBP/IL6/DRAXIN/WNT5A/HEYL/DLX2	11
GO:0042698	ovulation cycle	5/167	70/18800	0.000395623	0.0113014	0.00853321	OXTR/PTX3/TGFB3/TIMP4/TNFAIP6	5
GO:0051966	regulation of synaptic transmission, glutamatergic	5/167	70/18800	0.000395623	0.0113014	0.00853321	OXTR/NTRK1/DKK1/PLPPR4/GRIK3	5
GO:0022408	negative regulation of cell-cell adhesion	8/167	199/18800	0.000412784	0.0116814	0.00882014	PODXL/MBP/IL4I1/C1QTNF1/SPINT2/ZC3H12A/JAG1/VSIR	8
GO:0060411	cardiac septum morphogenesis	5/167	71/18800	0.000422572	0.0117463	0.00886913	WNT5A/HEYL/DHRS3/CITED2/JAG1	5
GO:0046545	development of primary female sexual characteristics	6/167	109/18800	0.000427537	0.0117463	0.00886913	PTX3/KIT/ACSBG1/LHX9/FST/TNFAIP6	6
GO:0010863	positive regulation of phospholipase C activity	4/167	40/18800	0.000427755	0.0117463	0.00886913	GNA15/KIT/EDNRA/PDGFRB	4
GO:0030198	extracellular matrix organization	10/167	307/18800	0.00043112	0.0117463	0.00886913	TNXB/PTX3/ADAMTS14/COL10A1/ADAMTSL3/IL6/SPINT2/IBSP/CCDC80/COL11A2	10
GO:0035051	cardiocyte differentiation	7/167	153/18800	0.00044022	0.0117463	0.00886913	ACTC1/DKK1/EDNRA/RGS2/CITED2/JAG1/PDGFRB	7
GO:0009612	response to mechanical stimulus	8/167	201/18800	0.000441174	0.0117463	0.00886913	NTRK1/KIT/IL1B/MAG/BDKRB1/CHRNA9/SLC1A3/CITED2	8
GO:0043062	extracellular structure organization	10/167	308/18800	0.000442232	0.0117463	0.00886913	TNXB/PTX3/ADAMTS14/COL10A1/ADAMTSL3/IL6/SPINT2/IBSP/CCDC80/COL11A2	10
GO:0070663	regulation of leukocyte proliferation	9/167	254/18800	0.000456656	0.0119882	0.0090518	CSF2RB/IL1B/IL6/IL33/IL4I1/TNFAIP3/ICOSLG/CD22/VSIR	9
GO:0007178	transmembrane receptor protein serine/threonine kinase signaling pathway	11/167	368/18800	0.000462578	0.0119882	0.0090518	CILP/DKK1/ASPN/ATOH8/TGFB3/INHBE/GREM2/WNT5A/FST/CITED2/TNFAIP6	11
GO:0045229	external encapsulating structure organization	10/167	310/18800	0.00046517	0.0119882	0.0090518	TNXB/PTX3/ADAMTS14/COL10A1/ADAMTSL3/IL6/SPINT2/IBSP/CCDC80/COL11A2	10
GO:0071347	cellular response to interleukin-1	6/167	111/18800	0.000471136	0.0119882	0.0090518	PTGIS/CCL11/IL1B/CCL7/IL6/ZC3H12A	6
GO:0072009	nephron epithelium development	6/167	111/18800	0.000471136	0.0119882	0.0090518	PODXL/OSR1/EDNRA/HEYL/PECAM1/JAG1	6
GO:0060415	muscle tissue morphogenesis	5/167	73/18800	0.000480599	0.0121271	0.00915669	ACTC1/TNNI1/S1PR1/EDNRA/WNT5A	5
GO:0002698	negative regulation of immune effector process	6/167	112/18800	0.000494195	0.0122658	0.00926135	SLAMF8/SUSD4/TGFB3/IL4I1/CD22/ZC3H12A	6
GO:0006939	smooth muscle contraction	6/167	112/18800	0.000494195	0.0122658	0.00926135	OXTR/KIT/EDNRA/GUCY1A1/BDKRB2/RGS2	6
GO:0071900	regulation of protein serine/threonine kinase activity	11/167	372/18800	0.000506242	0.012436	0.00938991	TNXB/CEMIP/KIT/IL1B/DKK1/TNFAIP3/WNT5A/RGS2/TGFA/PDGFRB/MAP3K5	11
GO:0150078	positive regulation of neuroinflammatory response	3/167	18/18800	0.000509268	0.012436	0.00938991	IL1B/IL6/IL33	3
GO:1900274	regulation of phospholipase C activity	4/167	42/18800	0.000516717	0.012517	0.00945103	GNA15/KIT/EDNRA/PDGFRB	4
GO:0071902	positive regulation of protein serine/threonine kinase activity	8/167	208/18800	0.000553302	0.0132968	0.0100399	CEMIP/KIT/IL1B/DKK1/WNT5A/TGFA/PDGFRB/MAP3K5	8
GO:0014075	response to amine	4/167	43/18800	0.0005658	0.0134901	0.0101858	OXTR/EDNRA/RGS7/RGS2	4
GO:0060443	mammary gland morphogenesis	4/167	44/18800	0.000618105	0.0145398	0.0109784	CCL11/AREG/WNT5A/IGFBP5	4
GO:0001837	epithelial to mesenchymal transition	7/167	162/18800	0.000619432	0.0145398	0.0109784	IL1B/IL6/TGFB3/EDNRA/WNT5A/HEYL/JAG1	7
GO:0030278	regulation of ossification	6/167	118/18800	0.000651609	0.0151775	0.0114599	DKK1/OSR1/S1PR1/TGFB3/WNT5A/DHRS3	6
GO:0072676	lymphocyte migration	6/167	119/18800	0.000681238	0.0157465	0.0118895	CCL11/PADI2/CCL7/S1PR1/ICAM1/WNT5A	6
GO:0048844	artery morphogenesis	5/167	79/18800	0.000690965	0.0158053	0.0119339	EDNRA/PRDM1/CITED2/JAG1/PDGFRB	5
GO:0003012	muscle system process	12/167	449/18800	0.000694221	0.0158053	0.0119339	MYH2/OXTR/KIT/IL1B/DES/TNNI1/EDNRA/GUCY1A1/BDKRB2/RGS2/IGFBP5/ZC3H12A	12
GO:0030203	glycosaminoglycan metabolic process	6/167	120/18800	0.0007119	0.0160868	0.0121465	CEMIP/IL1B/CHST9/EDNRA/TNFAIP6/PDGFRB	6
GO:0048644	muscle organ morphogenesis	5/167	80/18800	0.000731804	0.0164141	0.0123936	ACTC1/TNNI1/S1PR1/EDNRA/WNT5A	5
GO:0002700	regulation of production of molecular mediator of immune response	7/167	167/18800	0.000741516	0.0164847	0.0124469	KIT/IL1B/IL6/TGFB3/F2RL1/WNT5A/CD22	7
GO:0043547	positive regulation of GTPase activity	9/167	272/18800	0.00074584	0.0164847	0.0124469	CCL11/NTRK1/CCL7/S1PR1/F2RL1/RAP1GAP/WNT5A/RGS7/RGS16	9
GO:0032964	collagen biosynthetic process	4/167	47/18800	0.000795526	0.0174555	0.0131799	IL6/SERPINB7/TGFB3/PDGFRB	4
GO:0072111	cell proliferation involved in kidney development	3/167	21/18800	0.000813973	0.0177317	0.0133885	OSR1/SERPINB7/PDGFRB	3
GO:0031214	biomineral tissue development	7/167	170/18800	0.000823441	0.0177534	0.0134048	OSR1/ASPN/S1PR1/CLEC3B/TGFB3/IBSP/PTHLH	7
GO:0007517	muscle organ development	10/167	334/18800	0.000826693	0.0177534	0.0134048	ACTC1/MEGF10/DES/TNNI1/S1PR1/EDNRA/WNT5A/HEYL/COL6A3/CITED2	10
GO:0035850	epithelial cell differentiation involved in kidney development	4/167	48/18800	0.000861893	0.0181237	0.0136844	PODXL/OSR1/EDNRA/JAG1	4
GO:0042311	vasodilation	4/167	48/18800	0.000861893	0.0181237	0.0136844	F2RL1/GUCY1A1/BDKRB2/RGS2	4
GO:0060324	face development	4/167	48/18800	0.000861893	0.0181237	0.0136844	DKK1/TGFB3/EDNRA/WNT5A	4
GO:0110148	biomineralization	7/167	172/18800	0.000881917	0.0184169	0.0139058	OSR1/ASPN/S1PR1/CLEC3B/TGFB3/IBSP/PTHLH	7
GO:0061318	renal filtration cell differentiation	3/167	22/18800	0.000936372	0.019288	0.0145636	PODXL/EDNRA/JAG1	3
GO:0072112	glomerular visceral epithelial cell differentiation	3/167	22/18800	0.000936372	0.019288	0.0145636	PODXL/EDNRA/JAG1	3
GO:0048771	tissue remodeling	7/167	174/18800	0.000943623	0.019306	0.0145772	IL6/S1PR1/TGFB3/EDNRA/TNFAIP3/IGFBP5/JAG1	7
GO:0050886	endocrine process	5/167	85/18800	0.000963633	0.0195831	0.0147864	OXTR/IL1B/F2RL1/C1QTNF1/RASL10B	5
GO:1990266	neutrophil migration	6/167	128/18800	0.000997363	0.0201334	0.0152019	CCL11/SLAMF8/IL1B/CCL7/PECAM1/TNFAIP6	6
GO:0097529	myeloid leukocyte migration	8/167	229/18800	0.00103439	0.0207426	0.0156619	CCL11/SLAMF8/KIT/IL1B/CCL7/IL6/PECAM1/TNFAIP6	8
GO:0002689	negative regulation of leukocyte chemotaxis	3/167	23/18800	0.00106984	0.0209128	0.0157904	PADI2/SLAMF8/TNFAIP6	3
GO:0060444	branching involved in mammary gland duct morphogenesis	3/167	23/18800	0.00106984	0.0209128	0.0157904	CCL11/AREG/WNT5A	3
GO:0072311	glomerular epithelial cell differentiation	3/167	23/18800	0.00106984	0.0209128	0.0157904	PODXL/EDNRA/JAG1	3
GO:0048565	digestive tract development	6/167	130/18800	0.00108083	0.0209128	0.0157904	OXTR/KIT/GLI1/TGFB3/WNT5A/PRDM1	6
GO:0015804	neutral amino acid transport	4/167	51/18800	0.00108432	0.0209128	0.0157904	SLC6A7/SLC1A7/SLC1A3/RGS2	4
GO:0042572	retinol metabolic process	4/167	51/18800	0.00108432	0.0209128	0.0157904	ADH1B/AKR1B15/ALDH1A1/DHRS3	4
GO:0006022	aminoglycan metabolic process	6/167	131/18800	0.00112452	0.0214554	0.0162	CEMIP/IL1B/CHST9/EDNRA/TNFAIP6/PDGFRB	6
GO:1903510	mucopolysaccharide metabolic process	5/167	88/18800	0.00112662	0.0214554	0.0162	CEMIP/IL1B/CHST9/EDNRA/TNFAIP6	5
GO:0006936	muscle contraction	10/167	349/18800	0.00115221	0.0218056	0.0164645	MYH2/OXTR/KIT/DES/TNNI1/EDNRA/GUCY1A1/BDKRB2/RGS2/ZC3H12A	10
GO:0035270	endocrine system development	6/167	132/18800	0.00116955	0.0219962	0.0166084	GLI1/IL6/EDNRA/RAP1GAP/WNT5A/CITED2	6
GO:0022409	positive regulation of cell-cell adhesion	9/167	291/18800	0.00119806	0.0223934	0.0169083	IL1B/PODXL/IL6/MEGF10/IL4I1/ICOSLG/WNT5A/CITED2/VSIR	9
GO:0032528	microvillus organization	3/167	24/18800	0.00121473	0.0224281	0.0169345	PODXL/GLDN/RAP1GAP	3
GO:0043567	regulation of insulin-like growth factor receptor signaling pathway	3/167	24/18800	0.00121473	0.0224281	0.0169345	CILP/IGFBP3/IGFBP5	3
GO:0007219	Notch signaling pathway	7/167	182/18800	0.00122526	0.0224854	0.0169778	KIT/DTX4/TIMP4/HEYL/KRT19/JAG1/DLX2	7
GO:0060191	regulation of lipase activity	5/167	90/18800	0.00124607	0.0225877	0.017055	GNA15/KIT/EDNRA/RGS2/PDGFRB	5
GO:0010718	positive regulation of epithelial to mesenchymal transition	4/167	53/18800	0.00125322	0.0225877	0.017055	IL1B/IL6/TGFB3/JAG1	4
GO:0072132	mesenchyme morphogenesis	4/167	53/18800	0.00125322	0.0225877	0.017055	ACTC1/OSR1/WNT5A/HEYL	4
GO:0055001	muscle cell development	7/167	183/18800	0.00126465	0.022659	0.0171088	ACTC1/MYPN/MEGF10/EDNRA/RGS2/KRT19/PDGFRB	7
GO:0048562	embryonic organ morphogenesis	9/167	294/18800	0.00128635	0.0229121	0.0172999	GLI1/EFEMP1/OSR1/TGFB3/EDNRA/CHRNA9/WNT5A/CITED2/DLX2	9
GO:0045667	regulation of osteoblast differentiation	6/167	136/18800	0.00136364	0.0238659	0.0180201	GLI1/IL6/AREG/IGFBP5/JAG1/TNFAIP6	6
GO:0019221	cytokine-mediated signaling pathway	12/167	486/18800	0.00137053	0.0238659	0.0180201	CCL11/PADI2/CSF2RB/KIT/IL1B/CCL7/IL6/IL33/F2RL1/TNFAIP3/GREM2/WNT5A	12
GO:0032967	positive regulation of collagen biosynthetic process	3/167	25/18800	0.00137142	0.0238659	0.0180201	SERPINB7/TGFB3/PDGFRB	3
GO:0045932	negative regulation of muscle contraction	3/167	25/18800	0.00137142	0.0238659	0.0180201	GUCY1A1/RGS2/ZC3H12A	3
GO:0001649	osteoblast differentiation	8/167	241/18800	0.00143241	0.0247694	0.0187024	GLI1/IL6/AREG/IBSP/PTHLH/IGFBP5/JAG1/TNFAIP6	8
GO:0010518	positive regulation of phospholipase activity	4/167	55/18800	0.0014397	0.0247694	0.0187024	GNA15/KIT/EDNRA/PDGFRB	4
GO:0002683	negative regulation of immune system process	11/167	425/18800	0.00149381	0.0255552	0.0192956	PADI2/SLAMF8/SUSD4/TGFB3/IL4I1/TNFAIP3/GPR68/CD22/ZC3H12A/VSIR/TNFAIP6	11
GO:0035249	synaptic transmission, glutamatergic	5/167	94/18800	0.00151273	0.0256257	0.0193489	OXTR/NTRK1/DKK1/PLPPR4/GRIK3	5
GO:0052548	regulation of endopeptidase activity	11/167	426/18800	0.00152184	0.0256257	0.0193489	SERPINA9/MBP/TNFSF10/SERPINB7/DAPK1/SPINT2/TIMP4/COL7A1/COL6A3/VSIR/MAP3K5	11
GO:0060706	cell differentiation involved in embryonic placenta development	3/167	26/18800	0.00154025	0.0256257	0.0193489	SPINT2/PRDM1/KRT19	3
GO:0062009	secondary palate development	3/167	26/18800	0.00154025	0.0256257	0.0193489	TGFB3/WNT5A/COL11A2	3
GO:1901623	regulation of lymphocyte chemotaxis	3/167	26/18800	0.00154025	0.0256257	0.0193489	PADI2/CCL7/WNT5A	3
GO:0008584	male gonad development	6/167	140/18800	0.00158143	0.0258109	0.0194888	NTRK1/KIT/LHX9/WNT5A/CITED2/PDGFRB	6
GO:0050921	positive regulation of chemotaxis	6/167	140/18800	0.00158143	0.0258109	0.0194888	CCL7/IL6/S1PR1/F2RL1/WNT5A/PDGFRB	6
GO:0072073	kidney epithelium development	6/167	140/18800	0.00158143	0.0258109	0.0194888	PODXL/OSR1/EDNRA/HEYL/PECAM1/JAG1	6
GO:0048661	positive regulation of smooth muscle cell proliferation	5/167	95/18800	0.00158548	0.0258109	0.0194888	IL6/S1PR1/IGFBP5/PDGFRB/MAP3K5	5
GO:0007409	axonogenesis	11/167	430/18800	0.00163829	0.0258608	0.0195264	NTRK1/ISLR2/MAG/MYPN/MBP/LHX9/EDNRA/PLPPR4/DRAXIN/WNT5A/KALRN	11
GO:0002687	positive regulation of leukocyte migration	6/167	141/18800	0.00163979	0.0258608	0.0195264	CCL7/IL6/BDKRB1/F2RL1/ICAM1/WNT5A	6
GO:0035296	regulation of tube diameter	6/167	141/18800	0.00163979	0.0258608	0.0195264	OXTR/F2RL1/EDNRA/GUCY1A1/BDKRB2/RGS2	6
GO:0046546	development of primary male sexual characteristics	6/167	141/18800	0.00163979	0.0258608	0.0195264	NTRK1/KIT/LHX9/WNT5A/CITED2/PDGFRB	6
GO:0070555	response to interleukin-1	6/167	141/18800	0.00163979	0.0258608	0.0195264	PTGIS/CCL11/IL1B/CCL7/IL6/ZC3H12A	6
GO:0097746	blood vessel diameter maintenance	6/167	141/18800	0.00163979	0.0258608	0.0195264	OXTR/F2RL1/EDNRA/GUCY1A1/BDKRB2/RGS2	6
GO:0048839	inner ear development	7/167	192/18800	0.00166556	0.0261311	0.0197305	GJB2/TGFB3/PLPPR4/CHRNA9/WNT5A/JAG1/PDGFRB	7
GO:0035150	regulation of tube size	6/167	142/18800	0.00169977	0.0263944	0.0199293	OXTR/F2RL1/EDNRA/GUCY1A1/BDKRB2/RGS2	6
GO:0055123	digestive system development	6/167	142/18800	0.00169977	0.0263944	0.0199293	OXTR/KIT/GLI1/TGFB3/WNT5A/PRDM1	6
GO:1903131	mononuclear cell differentiation	11/167	433/18800	0.00173033	0.026696	0.020157	NTRK1/SLAMF8/KIT/IL1B/IL6/F2RL1/IL4I1/PRDM1/GPR68/ZC3H12A/VSIR	11
GO:0030514	negative regulation of BMP signaling pathway	4/167	58/18800	0.00175446	0.026696	0.020157	DKK1/GREM2/WNT5A/TNFAIP6	4
GO:0060135	maternal process involved in female pregnancy	4/167	58/18800	0.00175446	0.026696	0.020157	GJB2/PRDM1/RGS2/CITED2	4
GO:0061005	cell differentiation involved in kidney development	4/167	58/18800	0.00175446	0.026696	0.020157	PODXL/OSR1/EDNRA/JAG1	4
GO:0120032	regulation of plasma membrane bounded cell projection assembly	7/167	195/18800	0.00181912	0.0275416	0.0207955	KIT/PODXL/PLPPR5/TGFB3/F2RL1/RAP1GAP/ICAM1	7
GO:0051785	positive regulation of nuclear division	4/167	59/18800	0.00186918	0.0281586	0.0212614	IL1B/WNT5A/TGFA/PDGFRB	4
GO:0060491	regulation of cell projection assembly	7/167	197/18800	0.00192746	0.0288928	0.0218158	KIT/PODXL/PLPPR5/TGFB3/F2RL1/RAP1GAP/ICAM1	7
GO:0003333	amino acid transmembrane transport	5/167	100/18800	0.0019884	0.029523	0.0222916	SLC38A4/SLC6A7/SLC1A7/SLC1A3/RGS2	5
GO:0043506	regulation of JUN kinase activity	4/167	60/18800	0.001989	0.029523	0.0222916	TNXB/DKK1/WNT5A/MAP3K5	4
GO:0090287	regulation of cellular response to growth factor stimulus	9/167	314/18800	0.00201825	0.029811	0.022509	IL1B/DKK1/ASPN/TGFB3/GREM2/WNT5A/FST/CITED2/TNFAIP6	9
GO:0001763	morphogenesis of a branching structure	7/167	199/18800	0.00204074	0.0299969	0.0226494	CCL11/AREG/EDNRA/SPINT2/WNT5A/PRDM1/DLX2	7
GO:0045428	regulation of nitric oxide biosynthetic process	4/167	61/18800	0.00211403	0.0306093	0.0231118	PTGIS/PTX3/IL1B/ZC3H12A	4
GO:0003156	regulation of animal organ formation	3/167	29/18800	0.00212283	0.0306093	0.0231118	DKK1/WNT5A/CITED2	3
GO:0030212	hyaluronan metabolic process	3/167	29/18800	0.00212283	0.0306093	0.0231118	CEMIP/IL1B/TNFAIP6	3
GO:0061082	myeloid leukocyte cytokine production	3/167	29/18800	0.00212283	0.0306093	0.0231118	KIT/TGFB3/WNT5A	3
GO:0045785	positive regulation of cell adhesion	11/167	446/18800	0.00217944	0.0312765	0.0236155	IL1B/PODXL/IL6/MEGF10/IL4I1/ICOSLG/IBSP/WNT5A/CITED2/VSIR/CCDC80	11
GO:0032757	positive regulation of interleukin-8 production	4/167	62/18800	0.00224438	0.0317569	0.0239783	IL1B/IL6/F2RL1/WNT5A	4
GO:0035904	aorta development	4/167	62/18800	0.00224438	0.0317569	0.0239783	EDNRA/PRDM1/JAG1/PDGFRB	4
GO:0043030	regulation of macrophage activation	4/167	62/18800	0.00224438	0.0317569	0.0239783	IL6/IL33/WNT5A/ZC3H12A	4
GO:0061448	connective tissue development	8/167	260/18800	0.00230236	0.0324258	0.0244834	EFEMP1/OSR1/SERPINB7/WNT5A/PTHLH/DLX2/PDGFRB/COL11A2	8
GO:0060603	mammary gland duct morphogenesis	3/167	30/18800	0.00234343	0.0328515	0.0248048	CCL11/AREG/WNT5A	3
GO:0035148	tube formation	6/167	152/18800	0.00239541	0.0334119	0.0252279	PODXL/OSR1/ATOH8/SPINT2/WNT5A/CITED2	6
GO:0045216	cell-cell junction organization	7/167	205/18800	0.00241171	0.0334119	0.0252279	CLDN14/GJB2/IL1B/SVEP1/TGFB3/F2RL1/PECAM1	7
GO:0051090	regulation of DNA-binding transcription factor activity	11/167	452/18800	0.00241652	0.0334119	0.0252279	PTGIS/NTRK1/KIT/IL1B/GLI1/IL6/TNFAIP3/WNT5A/FOXS1/HEYL/ZC3H12A	11
GO:0030510	regulation of BMP signaling pathway	5/167	105/18800	0.0024615	0.0337575	0.0254889	DKK1/GREM2/WNT5A/FST/TNFAIP6	5
GO:0042692	muscle cell differentiation	10/167	387/18800	0.00246381	0.0337575	0.0254889	ACTC1/KIT/DKK1/MYPN/MEGF10/EDNRA/RGS2/KRT19/IGFBP5/PDGFRB	10
GO:0048247	lymphocyte chemotaxis	4/167	64/18800	0.0025215	0.0340853	0.0257364	CCL11/PADI2/CCL7/WNT5A	4
GO:0050771	negative regulation of axonogenesis	4/167	64/18800	0.0025215	0.0340853	0.0257364	MAG/MBP/DRAXIN/WNT5A	4
GO:0080164	regulation of nitric oxide metabolic process	4/167	64/18800	0.0025215	0.0340853	0.0257364	PTGIS/PTX3/IL1B/ZC3H12A	4
GO:0097530	granulocyte migration	6/167	154/18800	0.002557	0.0343683	0.02595	CCL11/SLAMF8/IL1B/CCL7/PECAM1/TNFAIP6	6
GO:0060840	artery development	5/167	106/18800	0.00256514	0.0343683	0.02595	EDNRA/PRDM1/CITED2/JAG1/PDGFRB	5
GO:0052547	regulation of peptidase activity	11/167	456/18800	0.00258589	0.0344937	0.0260447	SERPINA9/MBP/TNFSF10/SERPINB7/DAPK1/SPINT2/TIMP4/COL7A1/COL6A3/VSIR/MAP3K5	11
GO:0045165	cell fate commitment	8/167	266/18800	0.00264958	0.0350346	0.0264532	SLAMF8/DKK1/IL6/EDNRA/WNT5A/PRDM1/JAG1/DLX2	8
GO:0090596	sensory organ morphogenesis	8/167	266/18800	0.00264958	0.0350346	0.0264532	EFEMP1/OSR1/EDNRA/CHRNA9/WNT5A/PRDM1/CITED2/JAG1	8
GO:0006940	regulation of smooth muscle contraction	4/167	65/18800	0.0026685	0.0351314	0.0265262	OXTR/KIT/GUCY1A1/RGS2	4
GO:0048638	regulation of developmental growth	9/167	329/18800	0.00276016	0.0361058	0.027262	ISLR2/MAG/GLI1/RIMS1/DRAXIN/WNT5A/FOXS1/RGS2/CITED2	9
GO:0120254	olefinic compound metabolic process	6/167	157/18800	0.00281457	0.0361058	0.027262	ADH1B/PTGIS/AKR1B15/ALDH1A1/ELOVL3/DHRS3	6
GO:0048545	response to steroid hormone	9/167	330/18800	0.0028164	0.0361058	0.027262	PADI2/OXTR/GJB2/MBP/IL6/ACSBG1/AREG/TGFB3/HEYL	9
GO:0030239	myofibril assembly	4/167	66/18800	0.00282127	0.0361058	0.027262	ACTC1/MYPN/KRT19/PDGFRB	4
GO:0051482	positive regulation of cytosolic calcium ion concentration involved in phospholipase C-activating G protein-coupled signaling pathway	3/167	32/18800	0.00282598	0.0361058	0.027262	GNA15/S1PR1/F2RL1	3
GO:1900745	positive regulation of p38MAPK cascade	3/167	32/18800	0.00282598	0.0361058	0.027262	IL1B/ZC3H12A/MAP3K5	3
GO:1901889	negative regulation of cell junction assembly	3/167	32/18800	0.00282598	0.0361058	0.027262	IL1B/DKK1/WNT5A	3
GO:0032526	response to retinoic acid	5/167	109/18800	0.00289504	0.0368326	0.0278108	GJB2/DKK1/OSR1/WNT5A/PDGFRB	5
GO:0055002	striated muscle cell development	4/167	67/18800	0.00297992	0.0376813	0.0284516	ACTC1/MYPN/KRT19/PDGFRB	4
GO:0032496	response to lipopolysaccharide	9/167	333/18800	0.0029906	0.0376813	0.0284516	CSF2RB/GJB2/IL1B/IL6/BDKRB1/TNFAIP3/WNT5A/TIMP4/ZC3H12A	9
GO:0032611	interleukin-1 beta production	5/167	110/18800	0.00301152	0.0376813	0.0284516	IL6/F2RL1/TNFAIP3/WNT5A/ZC3H12A	5
GO:0032651	regulation of interleukin-1 beta production	5/167	110/18800	0.00301152	0.0376813	0.0284516	IL6/F2RL1/TNFAIP3/WNT5A/ZC3H12A	5
GO:0001893	maternal placenta development	3/167	33/18800	0.00308848	0.0382399	0.0288733	GJB2/PRDM1/CITED2	3
GO:0050974	detection of mechanical stimulus involved in sensory perception	3/167	33/18800	0.00308848	0.0382399	0.0288733	NTRK1/KIT/CHRNA9	3
GO:0070371	ERK1 and ERK2 cascade	9/167	335/18800	0.0031114	0.0382399	0.0288733	CCL11/OXTR/NTRK1/IL1B/CCL7/F2RL1/CHRNA9/ICAM1/PDGFRB	9
GO:0048640	negative regulation of developmental growth	5/167	111/18800	0.00313135	0.0382399	0.0288733	MAG/DRAXIN/WNT5A/RGS2/CITED2	5
GO:0043627	response to estrogen	4/167	68/18800	0.00314456	0.0382399	0.0288733	TGFB3/KRT19/CITED2/PDGFRB	4
GO:0045109	intermediate filament organization	4/167	68/18800	0.00314456	0.0382399	0.0288733	KRT14/KRT3/DES/KRT19	4
GO:0060193	positive regulation of lipase activity	4/167	68/18800	0.00314456	0.0382399	0.0288733	GNA15/KIT/EDNRA/PDGFRB	4
GO:0002456	T cell mediated immunity	5/167	112/18800	0.00325458	0.0392624	0.0296454	IL1B/IL6/IL4I1/ICAM1/JAG1	5
GO:0010927	cellular component assembly involved in morphogenesis	5/167	112/18800	0.00325458	0.0392624	0.0296454	ACTC1/MAG/MYPN/KRT19/PDGFRB	5
GO:0030509	BMP signaling pathway	6/167	162/18800	0.00328644	0.0394895	0.0298168	DKK1/TGFB3/GREM2/WNT5A/FST/TNFAIP6	6
GO:0050922	negative regulation of chemotaxis	4/167	69/18800	0.0033153	0.0396788	0.0299598	PADI2/SLAMF8/WNT5A/TNFAIP6	4
GO:0009954	proximal/distal pattern formation	3/167	34/18800	0.00336547	0.039685	0.0299645	GLI1/OSR1/DLX2	3
GO:0034405	response to fluid shear stress	3/167	34/18800	0.00336547	0.039685	0.0299645	TGFB3/CITED2/PDGFRB	3
GO:0003129	heart induction	2/167	10/18800	0.00336825	0.039685	0.0299645	DKK1/WNT5A	2
GO:0072203	cell proliferation involved in metanephros development	2/167	10/18800	0.00336825	0.039685	0.0299645	OSR1/PDGFRB	2
GO:0046661	male sex differentiation	6/167	164/18800	0.00349083	0.0405829	0.0306424	NTRK1/KIT/LHX9/WNT5A/CITED2/PDGFRB	6
GO:0002548	monocyte chemotaxis	4/167	70/18800	0.00349225	0.0405829	0.0306424	CCL11/SLAMF8/CCL7/IL6	4
GO:0001933	negative regulation of protein phosphorylation	9/167	341/18800	0.00349704	0.0405829	0.0306424	IL1B/DKK1/IGFBP3/BDKRB1/TNFAIP3/BDKRB2/RGS2/PTPRB/ZC3H12A	9
GO:0042303	molting cycle	5/167	114/18800	0.00351146	0.0405829	0.0306424	KRT14/DKK1/WNT5A/FST/IGFBP5	5
GO:0042633	hair cycle	5/167	114/18800	0.00351146	0.0405829	0.0306424	KRT14/DKK1/WNT5A/FST/IGFBP5	5
GO:0035633	maintenance of blood-brain barrier	3/167	35/18800	0.0036572	0.041947	0.0316724	MBP/IL6/PECAM1	3
GO:0048048	embryonic eye morphogenesis	3/167	35/18800	0.0036572	0.041947	0.0316724	EFEMP1/WNT5A/CITED2	3
GO:0061564	axon development	11/167	479/18800	0.003756	0.0429176	0.0324053	NTRK1/ISLR2/MAG/MYPN/MBP/LHX9/EDNRA/PLPPR4/DRAXIN/WNT5A/KALRN	11
GO:0003208	cardiac ventricle morphogenesis	4/167	72/18800	0.0038652	0.0438346	0.0330977	TNNI1/EDNRA/HEYL/JAG1	4
GO:0045665	negative regulation of neuron differentiation	4/167	72/18800	0.0038652	0.0438346	0.0330977	MAG/RAP1GAP/JAG1/DLX2	4
GO:0032609	interferon-gamma production	5/167	117/18800	0.00392366	0.0441667	0.0333484	IL1B/F2RL1/WNT5A/ZC3H12A/VSIR	5
GO:0032649	regulation of interferon-gamma production	5/167	117/18800	0.00392366	0.0441667	0.0333484	IL1B/F2RL1/WNT5A/ZC3H12A/VSIR	5
GO:0003281	ventricular septum development	4/167	73/18800	0.00406141	0.044579	0.0336598	WNT5A/PRDM1/HEYL/CITED2	4
GO:0048662	negative regulation of smooth muscle cell proliferation	4/167	73/18800	0.00406141	0.044579	0.0336598	IGFBP3/TGFB3/TNFAIP3/IGFBP5	4
GO:1904019	epithelial cell apoptotic process	5/167	118/18800	0.00406844	0.044579	0.0336598	IL6/EDNRA/TNFAIP3/ICAM1/MAP3K5	5
GO:0042711	maternal behavior	2/167	11/18800	0.00409279	0.044579	0.0336598	OXTR/NPAS1	2
GO:0044557	relaxation of smooth muscle	2/167	11/18800	0.00409279	0.044579	0.0336598	GUCY1A1/RGS2	2
GO:0061314	Notch signaling involved in heart development	2/167	11/18800	0.00409279	0.044579	0.0336598	HEYL/JAG1	2
GO:0072110	glomerular mesangial cell proliferation	2/167	11/18800	0.00409279	0.044579	0.0336598	SERPINB7/PDGFRB	2
GO:1905809	negative regulation of synapse organization	2/167	11/18800	0.00409279	0.044579	0.0336598	DKK1/WNT5A	2
GO:2000826	regulation of heart morphogenesis	2/167	11/18800	0.00409279	0.044579	0.0336598	DKK1/WNT5A	2
GO:0006937	regulation of muscle contraction	6/167	170/18800	0.00416089	0.0451584	0.0340972	OXTR/KIT/TNNI1/GUCY1A1/RGS2/ZC3H12A	6
GO:0002831	regulation of response to biotic stimulus	9/167	351/18800	0.00422244	0.0456059	0.0344351	SLAMF8/IL1B/SUSD4/F2RL1/DAPK1/IL4I1/TNFAIP3/WNT5A/ZC3H12A	9
GO:0048588	developmental cell growth	7/167	227/18800	0.00423225	0.0456059	0.0344351	ISLR2/MAG/EDNRA/RIMS1/DRAXIN/WNT5A/RGS2	7
GO:0090066	regulation of anatomical structure size	11/167	487/18800	0.00425048	0.0456399	0.0344608	CCL11/OXTR/ISLR2/MAG/F2RL1/EDNRA/GUCY1A1/DRAXIN/WNT5A/BDKRB2/RGS2	11
GO:0048009	insulin-like growth factor receptor signaling pathway	3/167	37/18800	0.00428582	0.0458568	0.0346245	CILP/IGFBP3/IGFBP5	3
GO:0002702	positive regulation of production of molecular mediator of immune response	5/167	120/18800	0.0043694	0.0465864	0.0351755	KIT/IL1B/IL6/F2RL1/WNT5A	5
GO:1990138	neuron projection extension	6/167	172/18800	0.00440407	0.0467913	0.0353302	ISLR2/MAG/EDNRA/RIMS1/DRAXIN/WNT5A	6
GO:0002237	response to molecule of bacterial origin	9/167	354/18800	0.00446154	0.0470372	0.0355158	CSF2RB/GJB2/IL1B/IL6/BDKRB1/TNFAIP3/WNT5A/TIMP4/ZC3H12A	9
GO:0003002	regionalization	9/167	354/18800	0.00446154	0.0470372	0.0355158	CDX1/DKK1/GLI1/OSR1/GREM2/WNT5A/HEYL/CITED2/DLX2	9
GO:0006809	nitric oxide biosynthetic process	4/167	75/18800	0.00447382	0.0470372	0.0355158	PTGIS/PTX3/IL1B/ZC3H12A	4
GO:0009308	amine metabolic process	5/167	121/18800	0.00452569	0.0471319	0.0355873	EDNRA/TDO2/IL4I1/INMT/AZIN2	5
GO:0048675	axon extension	5/167	121/18800	0.00452569	0.0471319	0.0355873	ISLR2/MAG/EDNRA/DRAXIN/WNT5A	5
GO:0002822	regulation of adaptive immune response based on somatic recombination of immune receptors built from immunoglobulin superfamily domains	6/167	173/18800	0.00452952	0.0471319	0.0355873	IL1B/IL6/SUSD4/IL4I1/TNFAIP3/ZC3H12A	6
GO:0001990	regulation of systemic arterial blood pressure by hormone	3/167	38/18800	0.00462315	0.0479414	0.0361986	OXTR/F2RL1/RASL10B	3
GO:0006024	glycosaminoglycan biosynthetic process	4/167	76/18800	0.00469022	0.0484709	0.0365983	CEMIP/IL1B/CHST9/PDGFRB	4
GO:0002274	myeloid leukocyte activation	7/167	232/18800	0.00476204	0.0489572	0.0369656	KIT/IL6/IL33/F2RL1/WNT5A/PTGDR/ZC3H12A	7
GO:0010817	regulation of hormone levels	11/167	496/18800	0.00486749	0.0489572	0.0369656	ADH1B/AKR1B15/IL1B/IL6/CHST9/IL4I1/C1QTNF1/ALDH1A1/RASL10B/DHRS3/GPR68	11
GO:0003306	Wnt signaling pathway involved in heart development	2/167	12/18800	0.00488279	0.0489572	0.0369656	DKK1/WNT5A	2
GO:0006568	tryptophan metabolic process	2/167	12/18800	0.00488279	0.0489572	0.0369656	TDO2/IL4I1	2
GO:0034135	regulation of toll-like receptor 2 signaling pathway	2/167	12/18800	0.00488279	0.0489572	0.0369656	F2RL1/TNFAIP3	2
GO:0051798	positive regulation of hair follicle development	2/167	12/18800	0.00488279	0.0489572	0.0369656	WNT5A/FST	2
GO:0060746	parental behavior	2/167	12/18800	0.00488279	0.0489572	0.0369656	OXTR/NPAS1	2
GO:0061309	cardiac neural crest cell development involved in outflow tract morphogenesis	2/167	12/18800	0.00488279	0.0489572	0.0369656	EDNRA/JAG1	2
GO:0072015	glomerular visceral epithelial cell development	2/167	12/18800	0.00488279	0.0489572	0.0369656	PODXL/JAG1	2
GO:0007411	axon guidance	7/167	234/18800	0.0049874	0.0498411	0.0376329	NTRK1/MYPN/LHX9/EDNRA/DRAXIN/WNT5A/KALRN	7
