# Supplementary material for: Unbalancing cAMP and Ras/MAPK pathways as a therapeutic strategy for cutaneous neurofibromas
Source: JCI Insight. 2024 Jan 4;9(3):e168826. doi: 10.1172/jci.insight.168826 (PMC11143965; doi:10.1172/jci.insight.168826)
Supplement: Supplemental data set 3 [file jciinsight-9-168826-s031.xlsx]

## Sheet: BDNF
Name:	BDNF					All samples in pg/mL
		Name	Rep1	Rep2
	Background		NaN	NaN
	St1	2	1.97593
	St2	10	10.4379	9.94291
	St3	39	35.2929	42.6473
	St4	156	152.559	160.312
	St5	625	645.904	623.905
	St6	2500	2352.48	2611.43
	St7	10000	9170.19	11249.7
Control1	Ct1		62.9742	63.8982
Control2	Ct2		305.825	292.825
Unknown 1	Sc1		69.2211	71.4067
Unknown 2	Sc2		50.1944	51.9111
Unknown 3	Sc3		71.225	78.4479
Unknown 4	Sc4		40.8777	42.4512
Unknown 5	Fb1		94.5639	117.171
Unknown 6	Fb2		35.6961	24.7259
Unknown 7	Fb3		308.797	310.048
Unknown 8	Fb4		338.134	380.413
Unknown 9	Fb1-Sc1		41.0749	39.2948
Unknown 10	Fb1-Sc2		38.1011	34.2816
Unknown 11	Fb1-Sc3		50.5766	53.0509
Unknown 12	Fb1-Sc4		37.702	34.8889
Unknown 13	Fb2-Sc1		45.5721	47.699
Unknown 14	Fb2-Sc2		50.1944	42.4512
Unknown 15	Fb2-Sc3		52.6714	50.7676
Unknown 16	Fb2-Sc4		39.6914	38.6987
Unknown 17	Fb3-Sc1		56.0731	62.2336
Unknown 18	Fb3-Sc2		72.1332	73.9449
Unknown 19	Fb3-Sc3		61.1203	69.9507
Unknown 20	Fb3-Sc4		58.6981	64.2673
Unknown 21	Fb4-Sc1		69.9507	78.9859
Unknown 22	Fb4-Sc2		93.8635	101.359
Unknown 23	Fb4-Sc3		69.9507	60.3765
Unknown 24	Fb4-Sc4		60.0041	69.4036

## Sheet: siCAM
Name:	siCAM					All samples in pg/mL
		Name	Rep1	Rep2
	Background		NaN	NaN
	St1	24	25.1688	22.9893
	St2	98	103.79	96.3453
	St3	391	459.051	333.341
	St4	1563	1699.2	1610.97
	St5	6250	5941.32	6045.97
	St6	25000	24339.9	28511.7
	St7	100000	84706.8	111683
Control1	Ct1		796.594	629.961
Control2	Ct2		3275.03	3383.46
Unknown 1	Sc1		95.4105	86.9524
Unknown 2	Sc2		168.761	206.34
Unknown 3	Sc3		151.907	127.626
Unknown 4	Sc4		131.251	135.767
Unknown 5	Fb1		4.18491	2.82129
Unknown 6	Fb2		37.8595	39.9235
Unknown 7	Fb3		88.8392	73.6139
Unknown 8	Fb4		111.179	122.169
Unknown 9	Fb1-Sc1		472.055	447.653
Unknown 10	Fb1-Sc2		190.695	174.928
Unknown 11	Fb1-Sc3		423.169	413.35
Unknown 12	Fb1-Sc4		218.433	239.88
Unknown 13	Fb2-Sc1		345.797	380.503
Unknown 14	Fb2-Sc2		233.036	221.016
Unknown 15	Fb2-Sc3		413.35	385.442
Unknown 16	Fb2-Sc4		213.258	230.465
Unknown 17	Fb3-Sc1		577.03	561.753
Unknown 18	Fb3-Sc2		393.664	400.233
Unknown 19	Fb3-Sc3		634.763	468.806
Unknown 20	Fb3-Sc4		375.559	349.113
Unknown 21	Fb4-Sc1		609.133	664.348
Unknown 22	Fb4-Sc2		416.624	484.228
Unknown 23	Fb4-Sc3		740.11	626.758
Unknown 24	Fb4-Sc4		457.424	476.115

## Sheet: NCAM
Name:	NCAM					All samples in pg/mL
		Name	Rep1	Rep2
	Background		NaN	NaN
	St1	24	24.4153
	St2	98		97.7205
	St3	391	399.438	396.107
	St4	1563		1514.08
	St5	6250	6161.19	5923.42
	St6	25000	30620.2
	St7	100000	94161.4	96926.9
Control1	Ct1		760.221	657.413
Control2	Ct2		2774.65	2527.06
Unknown 1	Sc1		559.206	594.728
Unknown 2	Sc2		892.32	1030.43
Unknown 3	Sc3		1167.84	1208.85
Unknown 4	Sc4		2117.27	2057.21
Unknown 5	Fb1		< 24	< 24
Unknown 6	Fb2		< 24	< 24
Unknown 7	Fb3		< 24	< 24
Unknown 8	Fb4		< 24	< 24
Unknown 9	Fb1-Sc1		1829.14	1702.12
Unknown 10	Fb1-Sc2		859.332	827.832
Unknown 11	Fb1-Sc3		2387.71	2308.59
Unknown 12	Fb1-Sc4		2636.63	2539.36
Unknown 13	Fb2-Sc1		1489.08	1583.16
Unknown 14	Fb2-Sc2		970.32	928.308
Unknown 15	Fb2-Sc3		2425.8	2429.28
Unknown 16	Fb2-Sc4		2341.18	2255.67
Unknown 17	Fb3-Sc1		1721.3	1545.42
Unknown 18	Fb3-Sc2		779.775	916.311
Unknown 19	Fb3-Sc3		1627.39	2167.65
Unknown 20	Fb3-Sc4		2403.27	2514.78
Unknown 21	Fb4-Sc1		1606.83	1450.14
Unknown 22	Fb4-Sc2		755.706	950.81
Unknown 23	Fb4-Sc3		2636.63	1869.72
Unknown 24	Fb4-Sc4		1933.4	1827.52

## Sheet: EGF
Name:	EGF					All samples in pg/mL
		Name	Rep1	Rep2
	Background		NaN	NaN
	St1	3.2	3.20228
	St2	16	15.6741	16.2704
	St3	80	83.6777	78.1372
	St4	400	366.998	431.943
	St5	2000	2318.12
	St6	10000		7300.15
Control1	Ct1		187.079	159.532
Control2	Ct2		755.311	803.829
Unknown 1	Sc1		< 3,2	< 3,2
Unknown 2	Sc2		5.21087	< 3,2
Unknown 3	Sc3		< 3,2	2.8873
Unknown 4	Sc4		0.376483	4.29079
Unknown 5	Fb1		3.77444	7.46674
Unknown 6	Fb2		8.42886	1.73574
Unknown 7	Fb3		< 3,2	0.376483
Unknown 8	Fb4		1.73574	< 3,2
Unknown 9	Fb1-Sc1		4.29079	1.20684
Unknown 10	Fb1-Sc2		< 3,2	2.54575
Unknown 11	Fb1-Sc3		< 3,2	< 3,2
Unknown 12	Fb1-Sc4		< 3,2	4.99217
Unknown 13	Fb2-Sc1		15.4719	< 3,2
Unknown 14	Fb2-Sc2		2.54575	< 3,2
Unknown 15	Fb2-Sc3		< 3,2	< 3,2
Unknown 16	Fb2-Sc4		< 3,2	4.76651
Unknown 17	Fb3-Sc1		2.8873	< 3,2
Unknown 18	Fb3-Sc2		2.8873	< 3,2
Unknown 19	Fb3-Sc3		< 3,2	0.376483
Unknown 20	Fb3-Sc4		< 3,2	3.20228
Unknown 21	Fb4-Sc1		6.4089	< 3,2
Unknown 22	Fb4-Sc2		< 3,2	9.02975
Unknown 23	Fb4-Sc3		8.73289	5.63001
Unknown 24	Fb4-Sc4		5.63001	5.63001

## Sheet: FGF-2
Name:	FGF-2					All samples in pg/mL
		Name	Rep1	Rep2
	Background		NaN	NaN
	St1	3.2	< 3,2
	St2	16		21.439
	St3	80		79.2092
	St4	400	403.412
	St5	2000	1948.92	2036.88
	St6	10000	9520.12	10636.1
	St7
Control1	Ct1		205.021	236.255
Control2	Ct2		733.209	729.623
Unknown 1	Sc1		31.2851	< 3,2
Unknown 2	Sc2		21.439	71.2757
Unknown 3	Sc3		44.345	62.3508
Unknown 4	Sc4		31.2851	< 3,2
Unknown 5	Fb1		< 3,2	< 3,2
Unknown 6	Fb2		38.4362	< 3,2
Unknown 7	Fb3		31.2851	62.3508
Unknown 8	Fb4		51.8751	< 3,2
Unknown 9	Fb1-Sc1		44.345	54.1396
Unknown 10	Fb1-Sc2		< 3,2	< 3,2
Unknown 11	Fb1-Sc3		< 3,2	< 3,2
Unknown 12	Fb1-Sc4		79.2092	< 3,2
Unknown 13	Fb2-Sc1		93.1397	< 3,2
Unknown 14	Fb2-Sc2		< 3,2	62.3508
Unknown 15	Fb2-Sc3		< 3,2	54.1396
Unknown 16	Fb2-Sc4		< 3,2	< 3,2
Unknown 17	Fb3-Sc1		58.3945	31.2851
Unknown 18	Fb3-Sc2		< 3,2	< 3,2
Unknown 19	Fb3-Sc3		< 3,2	38.4362
Unknown 20	Fb3-Sc4		82.1744	54.1396
Unknown 21	Fb4-Sc1		< 3,2	66.0663
Unknown 22	Fb4-Sc2		58.3945	31.2851
Unknown 23	Fb4-Sc3		89.1763	64.2357
Unknown 24	Fb4-Sc4		< 3,2	54.1396

## Sheet: Eotaxin
Name:	Eotaxin					All samples in pg/mL
		Name	Rep1	Rep2
	Background		NaN	NaN
	St1	3.2		3.20047
	St2	16	15.1205	16.7552
	St3	80	82.042	84.09
	St4	400	356.245	434.995
	St5	2000	2110.29	2099.9
	St6	10000	8277.13
Control1	Ct1		192.758	173.235
Control2	Ct2		751.536	820.712
Unknown 1	Sc1		7.16287	7.16287
Unknown 2	Sc2		6.77696	4.9034
Unknown 3	Sc3		4.9034	5.12524
Unknown 4	Sc4		32.0058	27.5883
Unknown 5	Fb1		5.9754	7.90965
Unknown 6	Fb2		8.27196	8.27196
Unknown 7	Fb3		9.15001	10.3229
Unknown 8	Fb4		25.7171	23.325
Unknown 9	Fb1-Sc1		77.5276	79.9754
Unknown 10	Fb1-Sc2		53.7731	65.9781
Unknown 11	Fb1-Sc3		136.526	156.825
Unknown 12	Fb1-Sc4		351.432	373.132
Unknown 13	Fb2-Sc1		157.86	129.036
Unknown 14	Fb2-Sc2		68.0412	75.9287
Unknown 15	Fb2-Sc3		211.672	219.083
Unknown 16	Fb2-Sc4		430.768	495.797
Unknown 17	Fb3-Sc1		137.483	145.661
Unknown 18	Fb3-Sc2		137.483	120.54
Unknown 19	Fb3-Sc3		282.579	302.8
Unknown 20	Fb3-Sc4		725.042	689.979
Unknown 21	Fb4-Sc1		234.022	238.632
Unknown 22	Fb4-Sc2		221.153	228.554
Unknown 23	Fb4-Sc3		290.167	287.878
Unknown 24	Fb4-Sc4		893.427	860.116

## Sheet: TGF-a
Name:	TGF-a					All samples in pg/mL
		Name	Rep1	Rep2
	Background		NaN	NaN
	St1	3.2	3.4185	3.02542
	St2	16	17.4477	14.9726
	St3	80	81.4417	77.9594
	St4	400	411.965
	St5	2000	1841.1
	St6	10000		11658.6
Control1	Ct1		175.744	208.405
Control2	Ct2		734.707	984.681
Unknown 1	Sc1		510.016	1078.27
Unknown 2	Sc2		2028.03	1426.15
Unknown 3	Sc3		1344.79	1576.24
Unknown 4	Sc4		1048.36	1075.1
Unknown 5	Fb1		0.883039	0.562676
Unknown 6	Fb2		0.945599	0.627958
Unknown 7	Fb3		1.84893	1.73131
Unknown 8	Fb4		1.03871	2.08233
Unknown 9	Fb1-Sc1		806.198	1015.43
Unknown 10	Fb1-Sc2		630.759	945.45
Unknown 11	Fb1-Sc3		640.312	834.563
Unknown 12	Fb1-Sc4		635.844	676.149
Unknown 13	Fb2-Sc1		615.302	761.85
Unknown 14	Fb2-Sc2		688.851	652.913
Unknown 15	Fb2-Sc3		877.658	614.35
Unknown 16	Fb2-Sc4		536.973	844.215
Unknown 17	Fb3-Sc1		539.986	579.684
Unknown 18	Fb3-Sc2		646.997	946.52
Unknown 19	Fb3-Sc3		570.268	717.382
Unknown 20	Fb3-Sc4		486.085	723.677
Unknown 21	Fb4-Sc1		403.632	376.248
Unknown 22	Fb4-Sc2		447.365	535.202
Unknown 23	Fb4-Sc3		548.854	441.094
Unknown 24	Fb4-Sc4		452.127	389.022

## Sheet: G-CSF
Name:	G-CSF					All samples in pg/mL
		Name	Rep1	Rep2
	Background		NaN	NaN
	St1	3.2	Invalid(80,769737351518)	< 3,2
	St2	16	39.4711	Invalid(< 3,2)
	St3	80	61.6501	105.366
	St4	400	382.13	431.501
	St5	2000	2050.23	1959.45
	St6	10000	Invalid(5112,41021751903)	9999.87
Control1	Ct1		148.767	228.908
Control2	Ct2		785.962	748.276
Unknown 1	Sc1		795.309	1148.37
Unknown 2	Sc2		161.109	100.783
Unknown 3	Sc3		4317.97	4276.35
Unknown 4	Sc4		2708.99	2938.1
Unknown 5	Fb1		12.8629	36.4848
Unknown 6	Fb2		148.767	8.68731
Unknown 7	Fb3		76.9328	66.8456
Unknown 8	Fb4		118.815	53.6284
Unknown 9	Fb1-Sc1		4470.89	5175.37
Unknown 10	Fb1-Sc2		1260.63	1536.2
Unknown 11	Fb1-Sc3		4768.74	5120.38
Unknown 12	Fb1-Sc4		2155.33	2273.23
Unknown 13	Fb2-Sc1		3099.63	3645.33
Unknown 14	Fb2-Sc2		1020.66	1013.17
Unknown 15	Fb2-Sc3		4609.15	3990.14
Unknown 16	Fb2-Sc4		1400.22	1721.42
Unknown 17	Fb3-Sc1		4922.94	10000
Unknown 18	Fb3-Sc2		3905.7	4244.74
Unknown 19	Fb3-Sc3		6067.37	6023.57
Unknown 20	Fb3-Sc4		3107.09	4299.87
Unknown 21	Fb4-Sc1		5215.38	3835.58
Unknown 22	Fb4-Sc2		2784.92	3840.08
Unknown 23	Fb4-Sc3		5435.84	5613.13
Unknown 24	Fb4-Sc4		3430.9	3526.57

## Sheet: Fractalkine
Name:	Fractalkine					All samples in pg/mL
		Name	Rep1	Rep2
	Background		NaN	NaN
	St1	3.2	< 3,2
	St2	16	21.8933
	St3	80	74.0353
	St4	400		416.75
	St5	2000	1835.17	2246.87
	St6	10000		10032
Control1	Ct1		329.103	184.427
Control2	Ct2		1218.58	1035
Unknown 1	Sc1		< 3,2	3.37665
Unknown 2	Sc2		15.7007	20.4166
Unknown 3	Sc3		30.0768	27.4577
Unknown 4	Sc4		58.9155	15.7007
Unknown 5	Fb1		54.9017	51.8149
Unknown 6	Fb2		15.7007	26.1111
Unknown 7	Fb3		32.6097	30.0768
Unknown 8	Fb4		48.6546	44.3112
Unknown 9	Fb1-Sc1		51.8149	20.4166
Unknown 10	Fb1-Sc2		24.7368	33.8475
Unknown 11	Fb1-Sc3		21.8933	46.5027
Unknown 12	Fb1-Sc4		56.9224	24.7368
Unknown 13	Fb2-Sc1		97.9815	27.4577
Unknown 14	Fb2-Sc2		23.332	23.332
Unknown 15	Fb2-Sc3		30.0768	21.8933
Unknown 16	Fb2-Sc4		38.6344	40.9418
Unknown 17	Fb3-Sc1		27.4577	23.332
Unknown 18	Fb3-Sc2		18.8968	32.6097
Unknown 19	Fb3-Sc3		56.9224	39.7946
Unknown 20	Fb3-Sc4		12.2242	21.8933
Unknown 21	Fb4-Sc1		3.37665	35.0678
Unknown 22	Fb4-Sc2		52.8516	60.8827
Unknown 23	Fb4-Sc3		37.4603	46.5027
Unknown 24	Fb4-Sc4		32.6097	18.8968

## Sheet: MCP3
Name:	MCP-3					All samples in pg/mL
		Name	Rep1	Rep2
	Background		NaN	NaN
	St1	3.2		4.08976
	St2	16		14.6673
	St3	80	83.4382	82.5747
	St4	400	362.862	442.611
	St5	2000	2060.4	2092.76
	St6	10000		6013.27
Control1	Ct1		170.414	171.923
Control2	Ct2		747.976	794.522
Unknown 1	Sc1		76.1935	75.7347
Unknown 2	Sc2		119.398	108.366
Unknown 3	Sc3		101.996	80.5353
Unknown 4	Sc4		195.192	185.398
Unknown 5	Fb1		4.08976	0.558983
Unknown 6	Fb2		43.6977	43.9213
Unknown 7	Fb3		282.728	251.032
Unknown 8	Fb4		432.215	455.927
Unknown 9	Fb1-Sc1		558.942	582.494
Unknown 10	Fb1-Sc2		220.803	284.303
Unknown 11	Fb1-Sc3		367.154	399.045
Unknown 12	Fb1-Sc4		358.314	411.167
Unknown 13	Fb2-Sc1		495.357	445.305
Unknown 14	Fb2-Sc2		219.969	256.962
Unknown 15	Fb2-Sc3		312.109	317.764
Unknown 16	Fb2-Sc4		270.958	324.167
Unknown 17	Fb3-Sc1		1367.53	1400.55
Unknown 18	Fb3-Sc2		932.402	894.301
Unknown 19	Fb3-Sc3		1066.98	1144.35
Unknown 20	Fb3-Sc4		1052.84	1154.75
Unknown 21	Fb4-Sc1		3493.83	4027.96
Unknown 22	Fb4-Sc2		1238.9	1358.63
Unknown 23	Fb4-Sc3		1276.25	1152.38
Unknown 24	Fb4-Sc4		1373.56	1372.86

[truncated: 10 more sheets: PDGF-AA, IL-1a, IL-1b, IL-6, IL-8, IP-10, MCP-1, MIP-1a, RANTES, VEGF]
