# Supplementary material for: Unbalancing cAMP and Ras/MAPK pathways as a therapeutic strategy for cutaneous neurofibromas
Source: JCI Insight. 2024 Jan 4;9(3):e168826. doi: 10.1172/jci.insight.168826 (PMC11143965; doi:10.1172/jci.insight.168826)
Supplement: Supporting data values [file jciinsight-9-168826-s032.xlsx]

## Sheet: Figure4B
	CCL11	CCL5	VEGFA	CCL7	ICAM1	IL6
SC2.FB2	24.1152325731089	5.26457918377339	8097.34987102236	12.5522457605889	1508.24365553859	3305.59276930785
FB2	8.74697807206755	3.28648082797104	3936.56036196019	3.2837706130204	388.785222262973	1626.19092584173
SC1.FB2	35.2189014599241	6.15309195369102	7225.76570280792	19.8480557643674	1974.56231751547	2604.57078832098
SC4.FB2	100.736532322384	13.0135985033015	7651.10269763306	19.8297784871018	1502.52709031595	2935.6259011032
SC3.FB2	34.1716133818953	6.85898303096929	7514.093810352	21.4469956895359	1873.87893468	2665.87439562971
SC2	0	8.67825364274095	2795.53002301682	1.44211376469467	687.254793638451	162.223138301373
FB1	0	3.85096579863865	3375.07950565986	0	76.7041321293424	887.777162044362
SC2.FB1	14.6722778322312	7.22141521145808	7384.45095476408	17.237144200705	2168.86107831036	4349.62846571953
SC1.FB1	16.0325408952994	10.24194917834	7831.42172291343	41.4630706602209	2751.62069472339	3680.15848810351
SC4.FB1	70.953354660111	2.22658261098321	7141.21161808955	30.9685850197905	1785.62696043135	3002.94065257151
SC3.FB1	23.7942377957357	10.5097221653486	6915.73988390351	27.0755878358126	2143.57564025004	3391.56807907052
SC1	0	7.27538590416311	3738.19457064139	8.29794451227001	868.934899565698	527.893570271707
FB4	9.56799802819955	15.3460921402411	9142.49015552015	44.0278292621414	735.056352436882	5826.55126824622
SC2.FB4	34.6506072483208	10.3811995892475	10637.2547881347	132.731349337457	2482.03532831428	11542.1048111366
SC1.FB4	34.2037050085471	15.4443000958205	11244.4330930716	206.676544919143	2660.49477459871	11523.1830868916
SC4.FB4	75.564048900749	32.6984166289498	17508.3221513128	90.6583888322874	4351.51205121421	24747.6099354359
SC3.FB4	42.3690812302464	29.1396732841897	18442.0878801076	21.77815053061	6454.31556421281	31663.2676106191
SC4	6.77870607933692	5.82774064946468	3113.18382039813	12.5831176123605	674.72119071826	539.95357243886
FB3	0	14.1937965280998	7832.42363717501	17.0055947825985	460.315189794572	4284.26630910388
SC2.FB3	36.228552914986	7.27528739386009	9152.33617317527	95.0209819343856	2277.58210382641	8480.6549043303
SC1.FB3	22.0902216269956	7.39062454169458	8927.3035499298	132.325871679659	2640.38834678242	6300.96350585752
SC4.FB3	107.821184580867	10.4099645294952	8411.44790516083	127.234923638873	1975.51449678486	6441.64429532964
SC3.FB3	39.8834723354705	8.72607691869545	8134.17641184766	92.3796161846887	2017.255253849	5699.48218683718
SC3	0	6.9947994157662	3496.73941186653	5.96690733646234	829.659487748812	987.679283235678
cNF2	4.41414644384252	18.745224379118	2353.99754142353	23.458240698822	1281.03975107401	2106.83458988404
cNF1	0	15.7236691656553	4605.39709737438	14.1933339543016	1313.71590485315	10427.2754347729
cNF4	4.74886258456122	33.3764234123616	15253.3865942182	15.793829975189	2397.94533644516	34446.4262927705
cNF3	1.77655977447993	51.6835139183308	21919.7525639807	46.1518094518633	813.8452872272	13295.9287541648
vSC1.FB1	0	6.11189275237287	3476.7102381594	6.96834546419001	567.641638775936	665.791451571778
vSC2.FB1	0	6.3927428185092	2902.88875778995	0.910845886063348	411.079651054005	480.182783289102
vSC3.FB1	0	6.39188841849262	3405.7980391408	4.55462651887993	584.586689433341	998.6013888165
vSC4.FB1	4.4631532649603	7.15932428865378	3107.73519146833	8.03547038540613	465.0871413524	656.330008977805
vSC1.FB2	4.34581509687358	5.22474672190042	3719.7732865596	7.83213141544202	660.389194069099	900.068255540793
vSC2.FB2	4.53809227834951	5.45592680992896	3259.8192796191	2.72604450753059	525.11906398421	845.782642034954
vSC3.FB2	3.63174916304797	4.54792974837238	3621.49892798852	5.45485662287841	646.325199763127	1197.13764985011
vSC4.FB2	7.13088710841828	6.25123466252969	3343.45711571046	8.92437405514447	541.455162543254	888.186254536766
vSC1.FB3	0	9.83172881295406	5003.62027364145	11.6055509734326	701.264402858813	1676.53011627736
vSC2.FB3	0	10.3865619651696	4626.35567349914	5.65778392186797	588.824729917857	1659.46224823584
vSC3.FB3	0	7.47452164287694	4766.6751221047	8.39815860744504	697.825080379336	1902.96469791765
vSC4.FB3	4.58818785937978	8.27634035186163	4154.61217241061	10.1022547467491	621.923419029453	1341.46359672453
vSC1.FB4	3.58518842971029	9.88205335516512	5247.17646874355	20.6260974427566	797.333627206142	2188.18705354309
vSC2.FB4	3.7905994301954	10.4492130640497	5000.0322882372	18.0122800215191	687.296448748627	2279.97544725388
vSC3.FB4	4.68477480182602	9.39136245456347	4964.56068856482	17.8112959414539	779.351237034095	2397.75021646724
vSC4.FB4	9.22305358791376	10.1690938651957	4650.22987813881	21.2236284006552	668.766564460693	2040.28318506839

## Sheet: Figure4C
CCL11						CCL5						VEGF						CCL7						ICAM1						IL6
	SCs	Fbs	Virtual Co-culture	Real Co-culture			SCs	Fbs	Virtual Co-culture	Real Co-culture			SCs	Fbs	Virtual Co-culture	Real Co-culture			SCs	Fbs	Virtual Co-culture	Real Co-culture			SCs	Fbs	Virtual Co-culture	Real Co-culture			SCs	Fbs	Virtual Co-culture	Real Co-culture
	7.16287	6.94252	7.08354	78.7515			1	13.0105	5.32379	9.99627			778.419	82.9657	528.056	2940.94			75.9641	2.32437	49.4538	570.718			91.1814	3.5031	59.6172	459.854			665.421	692.607	675.208	10000
	5.84018	8.27196	7.55993	143.448			0.971348	9.85826	4.17126	23.7703			1119.1	112.364	539.971	2570.31			113.882	43.8095	64.4527	470.331			187.55	38.8915	72.4617	363.15			386.442	1905.56	1109.39	10000
	5.01432	9.73647	8.07907	141.572			4.43937	25.5457	9.73826	98.8119			1238.46	695.108	748.76	2905.67			91.2657	266.88	143.93	1384.04			139.766	81.2266	87.6375	569.392			2223.4	9406.09	3777.1	10000
	29.797	24.5211	12.4918	236.327			16.0783	45.9004	16.6702	81.9038			1730.24	866.786	809.259	3093.64			190.295	444.071	204.433	3760.89			133.509	116.674	100.078	636.74			2034.44	10000	3531.14	10000
			6.31088	59.8756					6.11207	13.6647					676.668	1877.84					66.2469	252.553					108.962	182.812					517.175	10000
			6.96367	71.9849					5.0771	12.8261					653.985	2104.21					81.5085	238.465					118.87	227.026					1088.27	10000
			7.37532	129.011					10.6536	39.1357					952.044	2752.66					174.163	913.352					145.659	396.949					3940.18	10000
			13.3312	224.853					18.9879	54.4133					1017.92	2627.76					246.288	1298.77					159.129	450.426					4241.48	10000
			5.56579	146.676					6.89072	5.7347					907.988	2490.31					65.8284	383.099					100.795	418.259					1785.59	7040.54
			6.05025	215.377					6.16258	21.228					880.361	2880.97					76.1746	314.937					107.688	399.396					2122.33	6474.01
			6.47819	292.689					10.9823	32.4929					1070.02	3240.27					145.706	1105.67					121.619	551.785					4450.03	9304.2
			28.1931	289.022					17.0435	57.4236					1125.47	3113.97					198.518	1214.31					132.746	683.434					4455.97	10000
			22.7807	362.282					15.1365	13.098					1224.53	2407.22					132.588	384.741					93.5971	229.156					1622.5	10000
			22.4785	463.282					13.9635	20.7682					1180.16	2716.75					140.49	297.563					101.339	221.861					1990.62	6670.51
			25.0226	707.511					18.3315	44.662					1483.88	3144.5					208.522	1103.79					121.066	362.336					3788.89	8090.27
			28.1931	876.771					25.1442	57.3555					1467.75	3047.35					267.443	1373.21					128.391	466.769					4455.97	6091.27

## Sheet: Figure5A
	GPR68	GLI1	WNT5A
SC2.FB2	461.980662934677	159.140419232794	10382.9851937386
FB2	297.494880377179	30.6249767213752	4836.99651506453
SC1.FB2	294.346880026503	187.395452388143	8587.2049373394
SC4.FB2	329.111841383367	157.943250937615	7993.24718355715
SC3.FB2	319.804278479923	174.905520266152	7370.26826726771
SC2	3.11561066892249	13.5098536033943	409.745198515785
FB1	181.26920214904	27.2999355048971	4256.23469356833
SC2.FB1	423.561369270831	77.0253991078205	12513.2776024982
SC1.FB1	381.848389348021	109.022176558314	10287.3236178271
SC4.FB1	327.953616908097	83.5126393381704	10655.6077761712
SC3.FB1	321.849245818001	90.8059054819738	9726.67052013535
SC1	55.2782096989716	20.3667161849871	1247.6246190484
FB4	290.18547370541	21.182561522538	9682.1987093329
SC2.FB4	483.292149891506	90.7067885572709	15010.9449872879
SC1.FB4	345.441464777536	87.5072352554778	12127.1894901074
SC4.FB4	355.631486423709	55.0511863087474	9926.69487370677
SC3.FB4	216.626655086762	43.5326375782584	8321.4723001674
SC4	27.9612552640662	13.0479990173541	761.523039461174
FB3	230.247991123839	22.5033676179521	8100.4175025951
SC2.FB3	473.92232162847	50.6644694672774	12405.6958588438
SC1.FB3	399.005791203421	101.155568853847	10581.6168094344
SC4.FB3	343.437129072865	79.9128238090144	10313.3244097759
SC3.FB3	358.739374007749	105.644364406677	8713.97220512831
SC3	38.8670993619164	18.7526335256894	758.800018349532
cNF2	60.8363452169946	39.861842651119	116.609770922226
cNF1	147.709273526141	23.2238282825441	459.277327474181
cNF4	319.018374893053	23.0776332931876	328.732849844206
cNF3	183.137872105674	19.6554722051425	1112.4279525615
vSC1.FB1	99.047697487622	19.9240525484953	2247.3956812755
vSC2.FB1	83.8573128417227	15.3494411364374	2016.55578907063
vSC3.FB1	83.3333845609333	15.8842764077277	1759.99007620349
vSC4.FB1	79.6575860855954	14.2012665089213	1797.9522741562
vSC1.FB2	125.902481546445	18.6597273587858	2450.25951325575
vSC2.FB2	121.636005564125	22.874305245247	2409.22909694587
vSC3.FB2	114.535476446167	17.9703883761229	2038.1125232833
vSC4.FB2	113.420047585296	16.6404565684723	2111.58094360992
vSC1.FB3	110.026548760853	18.3299644692048	3406.86478510641
vSC2.FB3	95.2406951054223	14.9662418787678	3325.36684587287
vSC3.FB3	91.2118570641088	18.4890973463311	2890.71276245738
vSC4.FB3	73.6230817585134	14.5754218950808	2418.7973384571
vSC1.FB4	125.201060653428	16.9820804392666	3819.62444738929
vSC2.FB4	113.665355722333	16.6448995855428	3814.45613394533
vSC3.FB4	112.288590402614	15.9119271872644	3252.29010104106
vSC4.FB4	107.014736373635	14.0951471112493	3231.73494052278

## Sheet: Figure5C
Selumetinib 40 µM													Ogerin 15 µM													GANT61 5 µM													LGK974 15 µM
	Hours	cNF-SCs			cNF-Fb			Co-cultures						Hours	cNF-SCs			cNF-Fb			Co-cultures						Hours	cNF-SCs			cNF-Fb			Co-cultures						Hours	cNF-SCs			cNF-Fb			Co-cultures
NF1 patient ID		1	8	3	1	6	3	1	8	3					1	8	3	1	6	3	1	8	3					1	8	3	1	6	3	1	8	3					1	8	3	1	6	3	1	8	3
	0.5	0.879681	0.956396	0.875023	0.95079	0.935401		0.760405	0.799823	0.954912				0.5	0.875915	0.993139	0.651013	0.616973	0.778366		0.79432	0.810457	0.564171				0.5	1.06403	1.0186	1.02797	1.01957	1.06248		0.826573	1.0382	1.20539				0.5	0.764206	0.643848	0.956034	0.73373	0.779576		0.660473	0.932946	0.866251
	1						0.663341							1						0.679111							1						0.975717							1						0.64055
	3			0.661	0.861457	0.826668				0.699443				3			0.714516	0.622044	0.777251				0.481887				3			0.848104	0.9355	0.956345				0.963027				3			0.928981	0.750508	0.795757				0.782245
	4	0.795462	0.800009					0.671114	0.721262					4	0.795219	0.903097					0.722827	0.794196					4	0.950815	0.87592					0.699274	0.925016					4	0.740734	0.60283					0.614931	0.845079
	6			0.609433						0.655704				6			0.678237						0.45485				6			0.845434						0.977425				6			0.855768						0.731884
	19				0.838886									19				0.639918	0.815687								19				0.662303	0.65461								19				0.727832	0.756091
	20	0.562397	0.450403					0.40654	0.516216					20	0.606267	0.612858					0.487525	0.635268					20	0.984848	0.838976					0.581246	1.02664					20	0.675448	0.478819					0.472366	0.727641
	21						0.803629							21						0.785059							21						0.91953							21						0.661473
	24	0.479829	0.38957	0.323326	0.829459	0.818674	0.829364	0.34888	0.456913	0.34601				24	0.535524	0.557417	0.361967	0.66797	0.848379	0.785449	0.433089	0.583333	0.269809				24	0.926886	0.815816	0.797799	0.586711	0.60413	0.962858	0.523008	0.971286	1.01165				24	0.622852	0.441101	0.440562	0.710348	0.7312	0.662792	0.431745	0.662297	0.433863
	28	0.420132	0.344529	0.265599				0.373212	0.414727	0.323263				28	0.500659	0.538418	0.296895				0.402861	0.575797	0.232938				28	0.873785	0.797536	0.756817				0.488386	0.931127	1.01651				28	0.601129	0.441417	0.378797				0.405399	0.635207	0.354778
	30			0.252418						0.280769				30			0.293753						0.227229				30			0.724561						0.994604				30			0.366239						0.345334
	43	0.25387	0.344529		0.758962	0.718804		0.237484	0.358006					43	0.378253	0.538418		0.700402	0.897751		0.314797	0.509782					43	0.588189	0.797536		0.259626	0.368073		0.376272	0.8535					43	0.522499	0.441417		0.665328	0.660005		0.352181	0.572276
	44						0.806397							44						0.704481							44						0.664077							44						0.613313
	48	0.199345	0.15676	0.0961315	0.751775	0.718804	0.703134	0.199665	0.306385	0.16948				48	0.316112	0.372893	0.147655	0.723521	0.897751	0.71308	0.262834	0.4473	0.112659				48	0.491434	0.512788	0.513043	0.191967	0.368073	0.556465	0.314671	0.788559	0.814132				48	0.490174	0.354933	0.213797	0.661538	0.660005	0.575045	0.303079	0.526362	0.190252
	52	0.182412	0.143019					0.197801	0.309342	0.143852				52	0.306407	0.361898					0.273683	0.472703	0.105414				52	0.45594	0.494788					0.317771	0.80231	0.77878				52	0.487431	0.359846					0.320272	0.542737	0.181755
	54			0.0788741										54			0.11828										54			0.490813										54			0.184504
	67				0.746021	0.650634								67				0.759006	0.902999								67				0.0678302	0.127551								67				0.695616	0.646005
	68	0.12921	0.0984569					0.183981	0.296747					68	0.243567	0.297329					0.239641	0.422093					68	0.389931	0.465655					0.307886	0.812329					68	0.478807	0.347271				0.54005	0.311793	0.515394
	69						0.543865							69						0.704065							69						0.253363							69
	72	0.111142	0.0824084	0.0502176	0.751492	0.644633	0.523901	0.168694	0.279556	0.11957				72	0.210836	0.253653	0.0605984	0.821178	0.95953	0.68566	0.230519	0.397422	0.0691724				72	0.36525	0.436876	0.425446	0.0561511	0.100193	0.222003	0.293131	0.785435	0.630241				72	0.475375	0.323405	0.108522	0.736828	0.671806	0.532122	0.300565	0.498794	0.135161
SC1					SC3						SC8						SC1-FB1						SC3-FB3						SC8-FB8						FB1						FB3					FB6
	0.5					0.5						0,5h						0.5						0.5						0.5						0.5h						1h					0.5h
Medi plate1 (n3)	33430	33590	38530		Medi plate1 (n3)	9985	11570	12020			Medi plate1 (n3)	25110	21150	20640			Medi plate1 (n3)	29810	45740	58150			Medi plate1 (n3)	9603	9316	10700			Medi plate1 (n3)	35230	35400	31910			Medi plate1 (n3)	501200	489100	563200			Medi plate1 (n3)		96960	104300		Medi plate1 (n3)	243500	238400	218700
DMSO (n3)	30880	26810	35230		DMSO (n3)	10200	10780	11090			DMSO (n3)	24180	18830	22580			DMSO (n3)		41430	46830			DMSO (n3)	10010	9549	9473			DMSO (n3)	33340	33080	35140			DMSO (n3)	446000	466400	467400			DMSO (n3)	107800	111200	122800		DMSO (n3)	219600	219200	222200
Selumetinib 40 uM	22840	31850	27050		Selumetinib 40 uM		9264	11300			Selumetinib 40 uM	22660	18630	21440			Selumetinib 40 uM	28300	32980	39390			Selumetinib 40 uM	8549	9605	9569			Selumetinib 40 uM	23810	30690	26730			Selumetinib 40 uM	451700	441800	418400			Medi plate2 (n3)	62180	62620	68120		Selumetinib 40 uM	200100	213500	204700
GANT61 5 uM	30690	30530	37650		GANT61 5 uM	9587	11270	12110			GANT61 5 uM	25680	23480	17650			GANT61 5 uM	35660	39010	34760			GANT61 5 uM		11850	11480			GANT61 5 uM	36280	30850	38310			GANT61 5 uM	428500	487100	491200			PBS (n3)	59960	63240	62720		GANT61 5 uM	241800	227900	232600
LGK974 15 uM	24010	21670	25330		LGK974 15 uM	8850	10330	11480			LGK974 15 uM	14120	14400	13710			LGK974 15 uM	28310	34100	25030			LGK974 15 uM	8204		8562			LGK974 15 uM	33440	31100	30210			LGK974 15 uM	314000	345800	352600			Selumetinib 0,4 uM	92560	88720	88700		LGK974 15 uM	174300	178600	162400
Ogerin 15 uM	33490	30490	17410		Ogerin 15 uM	5987	7345	7546			Ogerin 15 uM	23850	21970	19320			Ogerin 15 uM	30310	39940	34910			Ogerin 15 uM	4895	5304	6180			Ogerin 15 uM	28670	26750	26890			Ogerin 15 uM	303900	286300	261100			Selumetinib 4 uM	94400	88680	87590		Ogerin 15 uM	180200	178200	156100
blanc					blanc	1277	1322				blanc						blanc						blanc	1277	1322				blanc	2822	2780	3073			blanc	9251	8039	2401			Selumetinib 40 uM	75400	71700	79630		blanc	9251	8039	2401
																																									GANT61 1 uM	106000	102500	100600
																																				3h					GANT61 5 uM	106100	124900	102500
	5h					3h						5h						5h						3h						5h					Medi plate1 (n3)	853500	868900	1005000			GANT61 10 uM	95100	93520	96470			3h
Medi plate1 (n3)	86470	85560	93500		Medi plate1 (n3)	28510	35020	36350			Medi plate1 (n3)	55010	50690	47690			Medi plate1 (n3)	73220	116900	142100			Medi plate1 (n3)	28810	30530	33750			Medi plate1 (n3)	83360	86570	79220			DMSO (n3)	827100	892600	889600			LGK974 1 uM	77550	87100	87000		Medi plate1 (n3)	522400	491900	452700
DMSO (n3)	102300		116600		DMSO (n3)	30070	34570	34770			DMSO (n3)	75260	64810	73340			DMSO (n3)		141300	152500			DMSO (n3)	36790	32140	31550			DMSO (n3)	100500	102600	113900			Selumetinib 40 uM	770700	770100	707000			LGK974 5 uM	81790	78750	84910		DMSO (n3)	498200	489000	488000
Selumetinib 40 uM	73150	96590	91450		Selumetinib 40 uM		23460	26550			Selumetinib 40 uM	61840	51570	57320			Selumetinib 40 uM	78960	100200	116600			Selumetinib 40 uM	20810	25280	24190			Selumetinib 40 uM	64300	86920	77420			GANT61 5 uM	738300	869200	833500			LGK974 15 uM	74680	72260	72000		Selumetinib 40 uM	398900	419000	401600
GANT61 5 uM	96110	98990	117100		GANT61 5 uM	22720	29490	32100			GANT61 5 uM	69360	67430	50140			GANT61 5 uM	97290	113400	97480			GANT61 5 uM		33440	31070			GANT61 5 uM	94630	87900	110700			LGK974 15 uM	600300	679800	678200			Ogerin 5 uM	89260	88890	101500		GANT61 5 uM	480500	465100	465200
LGK974 15 uM	82940	74330	85950		LGK974 15 uM	24940	33720	33690			LGK974 15 uM	40230	45980	42440			LGK974 15 uM	85430	108200	77370			LGK974 15 uM	25640		26760			LGK974 15 uM	92340	88740	86810			Ogerin 15 uM	568800	556100	498200			Ogerin 10 uM	89750	84610	86500		LGK974 15 uM	400200	406800	366900
Ogerin 15 uM	107600	98110	55400		Ogerin 15 uM	18970	25560	26500			Ogerin 15 uM	68840	66870	57020			Ogerin 15 uM	90850	121100	106600			Ogerin 15 uM	14940	17340				Ogerin 15 uM	85920	82080	83760			blanc	12180	8445	5820			Ogerin 15 uM	76550	76940	78630		Ogerin 15 uM	407800	395000	343800
blanc					blanc	1567	1672				blanc						blanc	5448	5158	5553			blanc	1567	1672				blanc	5448	5158	5553														blanc
																																										21h
																																				19h					Medi plate1 (n3)		159400	165500
	20h					6h						20h						20h						6h						20h					Medi plate1 (n3)	1196000	1235000	1355000			DMSO (n3)	149100	146900	172500			19h
Medi plate1 (n3)	75990	76420	79160		Medi plate1 (n3)	28010	35090	36700			Medi plate1 (n3)	51360	54400	45380			Medi plate1 (n3)	41320	99720	104700			Medi plate1 (n3)	29460	30910	33140			Medi plate1 (n3)	59600	64430	61810			DMSO (n3)	1381000	1526000	1462000			Medi plate2 (n3)	123900	125100	130000		Medi plate1 (n3)	720500	731600	655700
DMSO (n3)	201600	185600			DMSO (n3)	32960	39780	40480			DMSO (n3)	163900	165900	166400			DMSO (n3)		268200	254700			DMSO (n3)	39810	33900	33930			DMSO (n3)	165300	163800				Selumetinib 40 uM	1270000	1329000	1159000			PBS (n3)	124700	133000	131100		DMSO (n3)	840100	905400	914100
Selumetinib 40 uM	92040	115700	118900		Selumetinib 40 uM		24750	27960			Selumetinib 40 uM	80090	69710	73690			Selumetinib 40 uM	69570	114900	134400			Selumetinib 40 uM	21320	25740	23520			Selumetinib 40 uM	65460	95120	94250			GANT61 5 uM	856900	1044000	992700			Selumetinib 0,4 uM	148700	144400	139800		Selumetinib 40 uM	684800	792700	753600
GANT61 5 uM	172400	186300	213300		GANT61 5 uM		33920	36950			GANT61 5 uM	151200	155100	110000			GANT61 5 uM	139700	169300	146900			GANT61 5 uM		37180	32960			GANT61 5 uM	155400	153100	198300			LGK974 15 uM	995900	1110000	1074000			Selumetinib 4 uM	151200	143300	149100		GANT61 5 uM	554300	582200	604500
LGK974 15 uM	137500	122500	132300		LGK974 15 uM		35520	35620			LGK974 15 uM	70460	88360	78770			LGK974 15 uM	110500	150900	109100			LGK974 15 uM	25840		26680			LGK974 15 uM	114200	126000	119000			Ogerin 15 uM	970600	958100	867100			Selumetinib 40 uM	121800	123200	131500		LGK974 15 uM	646200	707900	656800
Ogerin 15 uM	144600	134000	73520		Ogerin 15 uM		27610	28820			Ogerin 15 uM	108800	105500	89800			Ogerin 15 uM	97090	155400	129900			Ogerin 15 uM	15220	17420				Ogerin 15 uM	102700	102600	108300			blanc	11690	7688	7214			GANT61 1 uM	151700	156400	156100		Ogerin 15 uM	747500	760800	661100
blanc					blanc	1840	1751				blanc						blanc	3724	3388	3718			blanc						blanc	3724	3388	3718									GANT61 5 uM	130500		156700		blanc	11690	7688	7214
																																									GANT61 10 uM	52350	53240	58090
																																				24h					LGK974 1 uM	120600	136100	131400
	24h					24h						24h						24h						24h						24h					Medi plate1 (n3)	1274000	1310000	1421000			LGK974 5 uM	126000	123100	130300			24h
Medi plate1 (n3)	65850	61280	64740		Medi plate1 (n3)	25050	32570	33970			Medi plate1 (n3)	43600	44660	38070			Medi plate1 (n3)	39960	110400	115600			Medi plate1 (n3)	35930	33610	36970			Medi plate1 (n3)	67910	71640	72430			DMSO (n3)	1554000	1692000	1615000			LGK974 15 uM	104100	103600	102200		Medi plate1 (n3)	765400	785000	702300
DMSO (n3)	194600	179700			DMSO (n3)		105300	108200			DMSO (n3)	162500	168500	168500			DMSO (n3)		360000	334700			DMSO (n3)	88600	81170	82130			DMSO (n3)	213300	213900				Selumetinib 40 uM	1354000	1430000	1248000			Ogerin 5 uM	152800	149800	166000		DMSO (n3)	966800	1055000	1082000
Selumetinib 40 uM	75080	94810	99510		Selumetinib 40 uM		31160	37870			Selumetinib 40 uM	70630	60900	63060			Selumetinib 40 uM	74550	129800	159200			Selumetinib 40 uM	24510	32970	29680			Selumetinib 40 uM	74390	108900	109500			GANT61 5 uM	837800	1028000	986200			Ogerin 10 uM	147700	141000	144300		Selumetinib 40 uM	766200	903400	871400
GANT61 5 uM	155900	165700	198800		GANT61 5 uM		82150	88180			GANT61 5 uM	146600	154900	106000			GANT61 5 uM	162400	205300	177300			GANT61 5 uM		94170	75720			GANT61 5 uM	187300	188900	246200			LGK974 15 uM	1088000	1203000	1162000			Ogerin 15 uM	119000	121700	127100		GANT61 5 uM	590600	620700	663800
LGK974 15 uM	125500	108000	116200		LGK974 15 uM		47100	46960			LGK974 15 uM	63140	83730	73460			LGK974 15 uM	130500	185000	134400			LGK974 15 uM	35240		37620			LGK974 15 uM	132000	150700	141700			Ogerin 15 uM	1140000	1106000	1001000								LGK974 15 uM	723300	794000	752200
Ogerin 15 uM	126200	114200	60270		Ogerin 15 uM		38320	38960			Ogerin 15 uM	98840	96940	82650			Ogerin 15 uM	108500	189000	153800			Ogerin 15 uM	20610	24700				Ogerin 15 uM	121800	122100	129900			blanc	11540	7740	7687				24h				Ogerin 15 uM	898400	925500	809300
blanc					blanc	2547	1737				blanc						blanc	3767	3133	3682			blanc	2547					blanc	3767	3133	3682									Medi plate1 (n3)		165400	174300		blanc	11540	7740	7687
																																									DMSO (n3)	147700	143100	166900
																																				43h					Medi plate2 (n3)	130300	134000	136800
	28h					28h						28h						28h						28h						28h					Medi plate1 (n3)	1549000	1555000	1608000			PBS (n3)	133500	144300	143600			43h
Medi plate1 (n3)	52260	51650	56230		Medi plate1 (n3)	18170	23210	26490			Medi plate1 (n3)	42200	45360	36570			Medi plate1 (n3)	33150	118600	109200			Medi plate1 (n3)	29110	28520	33270			Medi plate1 (n3)	65090	73810	74800			DMSO (n3)	2116000	2224000	2132000			Selumetinib 0,4 uM	152800	149800	146500		Medi plate1 (n3)	865600	862900	771500
DMSO (n3)	218900	206300			DMSO (n3)		101100	105000			DMSO (n3)	199900	209900	207100			DMSO (n3)		450600	416200			DMSO (n3)	85230	79440	80610			DMSO (n3)	268400	263500				Selumetinib 40 uM	1640000	1707000	1565000			Selumetinib 4 uM	154600	146600	156200		DMSO (n3)	1411000	1457000	1445000
Selumetinib 40 uM	70740	92220	105000		Selumetinib 40 uM		24610	30130			Selumetinib 40 uM	76960	68000	67580			Selumetinib 40 uM		143800	179700			Selumetinib 40 uM		28330	24530			Selumetinib 40 uM	83490	121700	125700			GANT61 5 uM	494100	600000	586200			Selumetinib 40 uM	123300	124600	131700		Selumetinib 40 uM	976200	1089000	1035000
GANT61 5 uM	161000	176600	219700		GANT61 5 uM		74290	81690			GANT61 5 uM	177600	189000	125400			GANT61 5 uM	185500	240500	209000			GANT61 5 uM		93270	72950			GANT61 5 uM	223800	224500	294600			LGK974 15 uM	1381000	1480000	1445000			GANT61 1 uM	151200	156600	155900		GANT61 5 uM	522500	519700	545300
LGK974 15 uM	137300	118600	127500		LGK974 15 uM		39170	38900			LGK974 15 uM	77470	104500	90340			LGK974 15 uM	154500	217100	155500			LGK974 15 uM	29090	25150	32780			LGK974 15 uM	158400	182100	166300			Ogerin 15 uM	1590000	1512000	1431000			GANT61 5 uM	120100	167200	153400		LGK974 15 uM	933500	983500	929600
Ogerin 15 uM	133700	122900	62720		Ogerin 15 uM		29660	31530			Ogerin 15 uM	119300	115300	97550			Ogerin 15 uM	119600	220600	183600			Ogerin 15 uM	16990	21100				Ogerin 15 uM	153400	149900	156100			blanc	14680	9404	10950			GANT61 10 uM	44490	45240	49700		Ogerin 15 uM	1328000	1329000	1215000
blanc					blanc						blanc						blanc						blanc						blanc												LGK974 1 uM	120400	136300	133300		blanc	14680	9404	10950
																																									LGK974 5 uM	127400	126700	134600
																																				48h					LGK974 15 uM	102300	101400	99660
	43h					30h						43h						43h						30h						43h					Medi plate1 (n3)	1575000	1568000	1602000			Ogerin 5 uM	157000	151800	169300			48h
Medi plate1 (n3)	35090	36540	32140		Medi plate1 (n3)	19420	24400	26630			Medi plate1 (n3)	31540	39190	30110			Medi plate1 (n3)	16290	76410	66740			Medi plate1 (n3)	29140	28810	31960			Medi plate1 (n3)	49960	55270	62280			DMSO (n3)	2213000	2319000	2228000			Ogerin 10 uM	146100	139100	145200		Medi plate1 (n3)	850100	851300	764300
DMSO (n3)	341800	341200			DMSO (n3)		115800	117900			DMSO (n3)	332600	365000	349900			DMSO (n3)		579000	489200			DMSO (n3)	90490	83770	85170			DMSO (n3)	365300	353700				Selumetinib 40 uM	1694000	1773000	1615000			Ogerin 15 uM	116100	119000	124400		DMSO (n3)	1491000	1566000	1586000
Selumetinib 40 uM	66630	86160	107300		Selumetinib 40 uM		26260	32730			Selumetinib 40 uM	76590	67490	66460			Selumetinib 40 uM	64520	140100	175900			Selumetinib 40 uM	19920	28690	24230			Selumetinib 40 uM	88510	139500	158100			GANT61 5 uM	371700	468800	457200								Selumetinib 40 uM	1003000	1123000	1087000
GANT61 5 uM	180100	195900	226600		GANT61 5 uM		80370	88960			GANT61 5 uM	219800	236200	157100			GANT61 5 uM	165300	237400	200200			GANT61 5 uM		97030	74990			GANT61 5 uM	261000	272500	387000			LGK974 15 uM	1449000	1530000	1493000				44h				GANT61 5 uM	455700	461900	494900
LGK974 15 uM	212400	150900	172000		LGK974 15 uM		43280	42310			LGK974 15 uM	112700	162700	137800			LGK974 15 uM	162400	241600	160300			LGK974 15 uM	30240	24940	34410			LGK974 15 uM	180400	225200	211600			Ogerin 15 uM	1714000	1635000	1542000			Medi plate1 (n3)		317700	332100		LGK974 15 uM	973100	1038000	996400
Ogerin 15 uM	174600	143800	69120		Ogerin 15 uM		34500	34150			Ogerin 15 uM	167000	155000	132400			Ogerin 15 uM	108400	226500	169500			Ogerin 15 uM	17560	21740				Ogerin 15 uM	170400	175900	203500			blanc	15890	10540	10730			DMSO (n3)	250400	242100	279700		Ogerin 15 uM	1436000	1429000	1343000
blanc	3218	645.4	1024		blanc						blanc	3218	645.4	1024			blanc						blanc						blanc	4498	3964	4387									Medi plate2 (n3)	194500	202100	198300		blanc	15890	10540	10730
																																									PBS (n3)	203400	213100	205900
																																				67h					Selumetinib 0,4 uM	290700	281900	278300
	48h					48h						48h						48h						48h						48h					Medi plate1 (n3)	1506000	1509000	1528000			Selumetinib 4 uM	291200	269600	285500			67h
Medi plate1 (n3)	18540	20750	18610		Medi plate1 (n3)	7351	8104	8345			Medi plate1 (n3)	18010	22740	17630			Medi plate1 (n3)	11060	56150	44130			Medi plate1 (n3)	17630	14360	18550			Medi plate1 (n3)	39720	42360	50020			DMSO (n3)	2211000	2507000	2444000			Selumetinib 40 uM	206200	205500	211000		Medi plate1 (n3)	823200	814000	736600
DMSO (n3)	259000	270200			DMSO (n3)		142700	149400			DMSO (n3)	278900	308000	288900			DMSO (n3)		557300	437600			DMSO (n3)	103900	95200	106600			DMSO (n3)	346300	330800				Selumetinib 40 uM	1725000	1857000	1761000			GANT61 1 uM	259800	266000	265000		DMSO (n3)	1659000	1666000	1644000
Selumetinib 40 uM	38650	52830	66760		Selumetinib 40 uM		11870	16210			Selumetinib 40 uM	49130	45310	42850			Selumetinib 40 uM	44270	110700	143000			Selumetinib 40 uM		19220	15320			Selumetinib 40 uM	69580	110500	131100			GANT61 5 uM	134100	168900	182800			GANT61 5 uM	128900	187000	196900		Selumetinib 40 uM	1056000	1103000	1074000
GANT61 5 uM	118600	126100	145400		GANT61 5 uM		64600	85260			GANT61 5 uM	159100	180200	109800			GANT61 5 uM	127000	187700	154900			GANT61 5 uM		94240	71680			GANT61 5 uM	223100	240100	337700			LGK974 15 uM	1553000	1737000	1692000			GANT61 10 uM	31830	30560	32210		GANT61 5 uM	209500	194400	229900
LGK974 15 uM	161000	105700	122400		LGK974 15 uM		31510	30940			LGK974 15 uM	83750	124700	102400			LGK974 15 uM	126700	201500	124100			LGK974 15 uM	18030	16570	23560			LGK974 15 uM	153200	197000	184400			Ogerin 15 uM	1875000	1790000	1771000			LGK974 1 uM	216400	246100	236500		LGK974 15 uM	1054000	1086000	1070000
Ogerin 15 uM	118500	90430	42000		Ogerin 15 uM		21350	21780			Ogerin 15 uM	124500	108000	94080			Ogerin 15 uM	79840	183700	128700			Ogerin 15 uM	10140	12820				Ogerin 15 uM	139200	146300	168800			blanc	16050	10220	10970			LGK974 5 uM	237400	228900	249200		Ogerin 15 uM	1539000	1458000	1490000
blanc	2699	527.3	775.1		blanc						blanc						blanc	3590	3092	3738			blanc						blanc	3590	3092	3738									LGK974 15 uM	159200	159500	154900		blanc	16050	10220	10970
																																									Ogerin 5 uM	274800	275100	297500
																																			211119	72h					Ogerin 10 uM	229700	218800	226700
	52h					54h						52h						52h						54h						52h					Medi plate1 (n3)	1690000	1685000	1658000			Ogerin 15 uM	178200	178200	187600			72h
Medi plate1 (n3)	18670	23360	19330		Medi plate1 (n3)	6339	7346	6926			Medi plate1 (n3)	21520	28170	22820			Medi plate1 (n3)	10270	52410	41770			Medi plate1 (n3)	16530	13030	16560			Medi plate1 (n3)	42780	45160	55960			DMSO (n3)	2464000	2692000	2550000								Medi plate1 (n3)	821800	839800	767900
DMSO (n3)	354900	379700			DMSO (n3)		157200	166100			DMSO (n3)	379800	434800	403700			DMSO (n3)		653100	492800			DMSO (n3)	109500	102900	117000			DMSO (n3)	413500	400400				Selumetinib 40 uM	1928000	2014000	1849000								DMSO (n3)	1701000	1750000	1738000
Selumetinib 40 uM	48390	63020	89590		Selumetinib 40 uM		10320	15180			Selumetinib 40 uM	60920	59900	53420			Selumetinib 40 uM	45390	128500	166100			Selumetinib 40 uM		17000	14590			Selumetinib 40 uM	83560	134500	159600			GANT61 5 uM	121400	151900	159400				48h				Selumetinib 40 uM	1075000	1145000	1125000
GANT61 5 uM	150800	161900	189700		GANT61 5 uM		67240	91440			GANT61 5 uM	213500	242400	146900			GANT61 5 uM	149500	219100	177600			GANT61 5 uM		96320	74700			GANT61 5 uM	266800	296600	416100			LGK974 15 uM	1848000	1952000	1878000			Medi plate1 (n3)		249300	260700		GANT61 5 uM	171500	153800	194600
LGK974 15 uM	229500	140600	167000		LGK974 15 uM		28860	30790			LGK974 15 uM	117500	175500	145400			LGK974 15 uM	151200	245700	153600			LGK974 15 uM	18570	16760	24540			LGK974 15 uM	191000	239100	232500			Ogerin 15 uM	2229000	2089000	2010000			DMSO (n3)	209300	204000	250300		LGK974 15 uM	1115000	1192000	1179000
Ogerin 15 uM	160000	122500	55130		Ogerin 15 uM		19650	18590			Ogerin 15 uM	168000	144900	128000			Ogerin 15 uM	90220	224300	155900			Ogerin 15 uM	9859	13290				Ogerin 15 uM	175000	182400	219700			blanc	14330	8934	10200			Medi plate2 (n3)	192200	206100	205900		Ogerin 15 uM	1684000	1633000	1662000
blanc	3042	529.8	851.2		blanc						blanc	3042	529.8	851.2			blanc						blanc						blanc	3511	3228	3816									PBS (n3)	194400	210600	210000		blanc	14330	8934	10200
																																									Selumetinib 0,4 uM	216200	213500	217300
																																									Selumetinib 4 uM	218300	205400	221000
	68h					72h						68h						68h						72h						68h											Selumetinib 40 uM	152800	153800	160000
Medi plate1 (n3)	12520	11790	10690		Medi plate1 (n3)	4698	4770	5089			Medi plate1 (n3)	11340	16210	14130			Medi plate1 (n3)	6998	35120	22880			Medi plate1 (n3)	11570	9443	13880			Medi plate1 (n3)	33610	36230	44430									GANT61 1 uM	208500	216800	220500
DMSO (n3)	301400	364700			DMSO (n3)		161300	169600			DMSO (n3)	370600	440800	394000			DMSO (n3)		758500	538300			DMSO (n3)	104100	95540	118500			DMSO (n3)	511300	486900										GANT61 5 uM	88370	130900	150000
Selumetinib 40 uM	32600	35560	60940		Selumetinib 40 uM		6633	9984			Selumetinib 40 uM	37920	44290	36470			Selumetinib 40 uM	36480	135500	185900			Selumetinib 40 uM		14100	11260			Selumetinib 40 uM	92120	156100	196100									GANT61 10 uM	16600	17650	18830
GANT61 5 uM	120100	125300	144200		GANT61 5 uM		58750	82030			GANT61 5 uM	198000	225600	137700			GANT61 5 uM	159700	243300	195900			GANT61 5 uM		77900	55770			GANT61 5 uM	328600	377100	510600									LGK974 1 uM	168300	185100	180500
LGK974 15 uM	219100	112700	146600		LGK974 15 uM		19110	16800			LGK974 15 uM	109700	164000	144900			LGK974 15 uM	163400	270500	172600			LGK974 15 uM	12800	12570	17630			LGK974 15 uM	216300	279400	276000									LGK974 5 uM	184200	178000	193600
Ogerin 15 uM	115500	87790	40070		Ogerin 15 uM		10440	9612			Ogerin 15 uM	142700	111700	104000			Ogerin 15 uM	88250	218800	159100			Ogerin 15 uM	6916	7755				Ogerin 15 uM	189000	192300	250700									LGK974 15 uM	128200	128800	124600
blanc	3534	682.5	1028		blanc						blanc	3534	682.5	1028			blanc						blanc						blanc												Ogerin 5 uM	224600	224700	240700
																																									Ogerin 10 uM	191400	185600	191300
																																									Ogerin 15 uM	155000	153600	164600
	72h											72h						72h												72h
Medi plate1 (n3)	11310	9204	9260								Medi plate1 (n3)	8702	13070	11920			Medi plate1 (n3)	5726	25370	17130									Medi plate1 (n3)	24620	27620	29840
DMSO (n3)	289300	353000									DMSO (n3)	377200	462200	412900			DMSO (n3)		629200	437900									DMSO (n3)	430900	412200											69h
Selumetinib 40 uM	27480	26170	53430								Selumetinib 40 uM	32360	40050	30790			Selumetinib 40 uM	27120	106400	136500									Selumetinib 40 uM	72440	120700	160400									Medi plate1 (n3)		376700	393700
GANT61 5 uM	107300	115500	129100								GANT61 5 uM	190600	221700	134800			GANT61 5 uM	123600	191500	154100									GANT61 5 uM	263000	306400	423900									DMSO (n3)	338800	327400	408700
LGK974 15 uM	213300	102800	141900								LGK974 15 uM	105000	157700	142300			LGK974 15 uM	127900	218600	134600									LGK974 15 uM	176700	226900	227200									Medi plate2 (n3)	309200	331400	321400
Ogerin 15 uM	99320	73310	30500								Ogerin 15 uM	123300	99510	94840			Ogerin 15 uM	68680	178600	121700									Ogerin 15 uM	145700	149700	207200									PBS (n3)	317800	331000	337000
blanc	2996	593	912.4								blanc						blanc												blanc												Selumetinib 0,4 uM	308000	300900	311400
																																									Selumetinib 4 uM	305800	285700	302400
																																									Selumetinib 40 uM	195600	190400	198600
																																									GANT61 1 uM	322600	337800	340500
																																									GANT61 5 uM	72760	108800
																																									GANT61 10 uM	7632	8146
																																									LGK974 1 uM	247500	262400	261600
																																									LGK974 5 uM	264100	262600	281800
																																									LGK974 15 uM	194800	190700	195000
																																									Ogerin 5 uM	322600	324700	342700
																																									Ogerin 10 uM	277400	278000	283200
																																									Ogerin 15 uM	244600	244500	267700
																																										72h
																																									Medi plate1 (n3)		378300	395100
																																									DMSO (n3)	331300	321000	393700
																																									Medi plate2 (n3)	290600	309400	300600
																																									PBS (n3)	291000	297500	305800
																																									Selumetinib 0,4 uM	300500	296500	309700
																																									Selumetinib 4 uM	300400	278900	297800
																																									Selumetinib 40 uM	184300	178600	185100
																																									GANT61 1 uM	318000	330800	333400
																																									GANT61 5 uM	62370	92440
																																									GANT61 10 uM	6746	7219	9047
																																									LGK974 1 uM	244200	255900	259400
																																									LGK974 5 uM	259800	254600	275500
																																									LGK974 15 uM	186000	182700	187900
																																									Ogerin 5 uM	307600	308700	329200
																																									Ogerin 10 uM	263400	266300	270900
																																									Ogerin 15 uM	230000	233500	253700

## Sheet: Figure5E
SC proliferation in SC cultures			DMSO	Selumetinib 40 µM	Ogerin 15 µM	GANT61 5 µM	LGK974 15 µM
			0	-1	-0.362205	-0.354331	0.15748
			0	-0.936416	-0.0924855	-0.0346821	0.0635838
			0	-0.975369	-0.197044	0.384236	0

## Sheet: Figure5G
SC proliferation in co-cultures			DMSO	Selumetinib 40 µM	Ogerin 15 µM	GANT61 5 µM	LGK974 15 µM
			0	-1	-0.07	-0.82	0.45
			0	-0.99	-0.2	-0.35	0.15
			0	-0.99	-0.25	-0.03	0.03

## Sheet: Figure6A
MEAN	NF1 patient ID
	3	Hours	Selumetinib 40 μM	Selumetinib 4 μM	Ogerin 15 μM	Co-treatment 40 μM	Co-treatment 4 μM
		0.5	0.8565	1.18814	0.809261	0.649898	0.850862
		3	1.00296	1.31448	1.03399	0.853976	1.10814
		7	0.998079	1.28308	0.92787	0.825331	1.05687
		24	0.870489	1.01301	0.834034	0.643446	0.856468
		31	0.761581	0.929943	0.930208	0.548815	0.893668
		48	0.478946	0.70503	0.939025	0.343496	0.570907
		55	0.407412	0.784883	0.918653	0.29025	0.767371
		72	0.28879	0.708216	0.917429	0.211135	0.757543
	5	Hours	Selumetinib 40 μM	Selumetinib 4 μM	Ogerin 15 μM	Co-treatment 40 μM	Co-treatment 4 μM
		0.5	0.558496	0.803553	0.625662	0.56385	0.729208
		3	0.658591	0.995946	0.981017	0.765541	1.0074
		7	0.660388	0.976535	0.807779	0.709568	0.911604
		24	0.598282	0.883833	0.791294	0.600824	0.830878
		29	0.532526	0.811175	0.766446	0.514818	0.754473
		48	0.435276	0.752053	0.840825	0.293924	0.60249
		56	0.419965	0.761895	0.930424	0.261947	0.59441
		72	0.443316	0.875389	0.913111	0.154172	0.462617
	7	Hours	Selumetinib 40 μM	Selumetinib 4 μM	Ogerin 15 μM	Co-treatment 40 μM	Co-treatment 4 μM
		0.5	0.800912	0.917013	0.836707	0.650087	0.877866
		3	0.915983	0.988522	1.05469	0.817217	1.12603
		7	0.846048	0.915939	0.890319	0.727635	0.972082
		24	0.646637	0.770886	0.836884	0.535464	0.822891
		31	0.554663	0.708632	0.81832	0.444932	0.742349
		48	0.383743	0.67155	0.818862	0.339387	0.57714
		55	0.372824	0.703795	0.909108	0.344134	0.610733
		72	0.380269	0.794728	0.972378	0.387055	0.858802
INDIVIDUAL VALUES	3		0,5h			3h			7h			24h			31h			48h			55h			72h
		DMSO	11490	10150	12590	25190	21850	27400	31800	27350	34570	63170		72340	77060		86140	85400		95330	83860		93160	84250		92730
		Selumetinib 4 μM	14300	14100	12270	32720	33990	31140	42080	41280	36890	74950	65640	65320	84540	70580	72530		57900	69520	72840		66100	62460		62880
		Selumetinib 40 μM	10400	8218	10700	26580	21600	26480	34350	26450	32740	60940		57020	65360		58930	45750		40810	37790		34330	26310		24800
		Co-treatment 40 μM	7577	7523	7146	21310	21520	20740	26270	25820	25260	46180	42870	41740	48650	43810	41890	34290	30730	28100	28470	25700	22900	20360	17860	17830
		Co-treatment 4 μM	9164	9171	10790	25740	26200	30550	30700	31410	36940	56330	59730		64360	70370	84040	62500	74100		61110	74730		58510	75560
		Ogerin 15 μM	9829	7472	10400	26460	20520	29990	29870	22980	34110	58320	44900	66310	71410		80400	80270		89440	84760	65090	94080	87020	65720	90810
	5		0,5h			3h			7h			24h			29h			48h			54h
		DMSO cotractament	28240		26550	106700		100500	156600		154500	365000		395400	345400		381200	418600		555800	402700		555000	416900	404700	655000
		Selumetinib 40 μM	16720	15430	13750	73140	69580	61970	110100	102900	95170	237100	222000	223300	200300	187400	192700	215900	207000	213300	204900	198100	200300	205100	221100	228400
		Selumetinib 4 μM	20470	21210	24360	96040	100500	113000	139200	147800	168700	302800	329200	376100	267600	291100	325400	342900	359800	396500	347000	357400	390100	411800	420800	460000
		Ogerin 15 μM	17970	16310		100100	88300	116500	129200	122100		296000	305700		274800	282100		419100	400200		437500	405600	493500	451700	403900	492700
		Co-treatment 40 μM	13130	16730	16480	69430	82690	85810	96120	115300	119700	199600	222200	263500	164300	171000	225800	127900	108000	193700	109000	87600	179700	58520	43730	125400
		Co-treatment 4 μM	19850	19400	20680	101800	101700	109600	137700	138100	149600	309600	312200	325900	273700	260700	287900	319000	264500	297100	304500	255900	293500	240300	199300	243500
	7		0,5h			3h			7h			24h			31h			48h			55h			72h
		DMSO	21540	24900	28150	47390	58630	68230		81590	92490		149600	169600		218500	242200		302700	352600		317400	373900		370200	396100
		Selumetinib 4 μM	24340	23290	20770	58880	58900	54470	80390	83170	75610	108400	135100	125600	145400	179100	165200	177100	257200	225800	193300	286900	249600	223900	372000	317600
		Selumetinib 40 μM	21850	20360	17530	57220	54320	48070	76490	76090	68340	95610	107400	106600	118800	135200	129300	113000	131200	133000	115800	131300	139500	127500	142300	167300
		Co-treatment 40 μM	18130	15740	14620	49450	47550	45400	66600	63290	60110	77790	90680	87910	91670	111200	104600		112600	109800		121000	116900		147700	148900
		Co-treatment 4 μM	24230	19780	21470	67760	58070	70380	87910	75470	90450	123400	117800	152800	161500	155100	196400	178600	199600		188600	233600			296300	361800
		Ogerin 15 μM	23220	16500	22690	64860	48530	70390	82770	61830	87880	125200	120200	155300	177000	172200	216300	247600	261100	296200	285500	308700	348500	333200	367300	417200

## Sheet: Figure6B
	Selumetinib 4 μM	Co-treatment 4 μM	Selumetinib 40 μM	Co-treatment 40 μM
	15.1	40.1	26.3	56.8
	23.7	29.5	46.6	52.7
	23.1	29.5	46.7	52.7

## Sheet: Figure6D
MEAN	NF1 patient ID
	1
	3
			0.5	3	6	21	24	30	45	48	53	68	72
		DMSO	1	1	1	1	1	1	1	1	1	1	1
		Ogerin 15 uM	0.918953	0.880305	0.84694	0.756396	0.751628	0.757184	0.744359	0.739302	0.732864	0.726231	0.719313
		PAM71 15uM	0.714751	0.730032	0.750187	0.755264	0.745955	0.77028	0.743548	0.737464	0.731911	0.698668	0.68248
		Selumetinib 4uM + Ogerin 15 uM	0.812823	0.776763	0.750793	0.633756	0.618344	0.609494	0.518308	0.504726	0.478365	0.408692	0.374892
		Selumetinib 4uM + PAM71 15uM	0.619669	0.632561	0.665376	0.612067	0.6	0.610313	0.552898	0.540299	0.517702	0.45143	0.422717
		Selumetinib 4uM	0.948519	0.943077	0.936031	0.839484	0.813984	0.773872	0.67599	0.660147	0.615091	0.498606	0.447787
	8
			0.5	3	6	21	24	30	45	48	52	68	72
		DMSO	1	1	1	1	1	1	1	1	1	1	1
		Ogerin 15 uM	1.07456	1.00121	0.967903	0.876557	0.831003	0.834038	0.809864	0.752996	0.737653	0.697785	0.680251
		PAM71 15uM	0.849518	0.869468	0.873709	0.873504	0.877616	0.888918	0.847477	0.800409	0.771947	0.696528	0.669822
		Selumetinib 4uM + Ogerin 15 uM	1.0404	1.01492	0.849867	0.739194	0.738798	0.738422	0.747499	0.705161	0.673903	0.660038	0.63881
		Selumetinib 4uM + PAM71 15uM	0.891229	0.922311	0.754834	0.749695	0.743901	0.753428	0.736507	0.651242	0.618274	0.613215	0.565554
		Selumetinib 4uM	1.02124	1.05857	1.04987	1.03724	1.03746	1.02346	0.976915	0.922242	0.889922	0.803582	0.763099
INDIVIDUAL VALUES
NF1 patient ID	1							3								8
	0,5h							0,5h								0,5h
		DMSO	61000	64260	63460			1	DMSO		37280	37500	35650			1	DMSO	44770	40170	41420	41700
		Ogerin 15 uM	49720	61680	60520			3	Ogerin 15 uM		36010	31280	34190			3	Ogerin 15 uM	46600	45150	48990	39850
		PAM71 15uM	55010	53880	46350			4	PAM71 15uM		25320	24390	29220			4	PAM71 15uM	40560	35270	34470	32470
		Selumetinib 4uM	54780	70630	54920			8	Selumetinib 4uM + Ogerin 15 uM		32990	25990	30780			8	Selumetinib 4uM + Ogerin 15 uM	42720	47160	36670	48300
		Selumetinib 4uM + Ogerin 15 uM	62300	66390	56080			9	Selumetinib 4uM + PAM71 15uM		19580	25850	23000			9	Selumetinib 4uM + PAM71 15uM	39180	29950	50470	30180
		Selumetinib 4uM + PAM71 15uM	43870	43120	47300			2	Selumetinib 4uM	34540	36060	34560	34500			2	Selumetinib 4uM	39980	45920	42450	43280
	3h							3h								3h
		DMSO		195600	188200			1	DMSO		60650	60690	58200			1	DMSO	84130	74280	78720	77200
		Ogerin 15 uM		210300	213200			3	Ogerin 15 uM		55040	49800	53210			3	Ogerin 15 uM	77400	79190	86590	71530
		PAM71 15uM		172900	148400			4	PAM71 15uM		41550	40340	49180			4	PAM71 15uM	74810	65950	67760	64780
		Selumetinib 4uM	187300	229000	184100			8	Selumetinib 4uM + Ogerin 15 uM		52040	40130	47290			8	Selumetinib 4uM + Ogerin 15 uM	73370	85890	67290	92470
		Selumetinib 4uM + Ogerin 15 uM	229400	240200	205400			9	Selumetinib 4uM + PAM71 15uM		32390	41970	39210			9	Selumetinib 4uM + PAM71 15uM	72150	57830	97840	62090
		Selumetinib 4uM + PAM71 15uM	145100	139000	143000			2	Selumetinib 4uM	54320	59090	58040	54310			2	Selumetinib 4uM	78180	87700	83580	83280
	6h							6h								6h
		DMSO		184400	180600			1	DMSO		73030	72700	68630			1	DMSO	94010	85720	89260	88360
		Ogerin 15 uM		198800	199500			3	Ogerin 15 uM		63550	55770	62230			3	Ogerin 15 uM	83990	87010	96340	78540
		PAM71 15uM		172000	145100			4	PAM71 15uM		50590	49850	60370			4	PAM71 15uM	82320	74930	79310	75660
		Selumetinib 4uM	181000	214900	174400			8	Selumetinib 4uM + Ogerin 15 uM		60700	47040	53200			8	Selumetinib 4uM + Ogerin 15 uM	78650		73200
		Selumetinib 4uM + Ogerin 15 uM	210700	219000	191300			9	Selumetinib 4uM + PAM71 15uM		40900	52900	48830			9	Selumetinib 4uM + PAM71 15uM		65490		69380
		Selumetinib 4uM + PAM71 15uM	141600	129400	134000			2	Selumetinib 4uM	65050	69260	67910	65310			2	Selumetinib 4uM	87970	98780	94810	93610
	20h							21h								21h
		DMSO		212100	194800			1	DMSO		153100	147900	140700			1	DMSO	212000	191200	211500	204300
		Ogerin 15 uM		187600	201100			3	Ogerin 15 uM		115800	103500	114800			3	Ogerin 15 uM	166400	173900	207800	169800
		PAM71 15uM		188900	171200			4	PAM71 15uM		111800	103900	117900			4	PAM71 15uM	175200	165800	186200	188200
		Selumetinib 4uM	207600	211700	191100			8	Selumetinib 4uM + Ogerin 15 uM		102700	82870	94360			8	Selumetinib 4uM + Ogerin 15 uM	157200		145500
		Selumetinib 4uM + Ogerin 15 uM	189600	182000	186000			9	Selumetinib 4uM + PAM71 15uM		79830	98760	91760			9	Selumetinib 4uM + PAM71 15uM		149400		157600
		Selumetinib 4uM + PAM71 15uM	151300	119000	125600			2	Selumetinib 4uM	117200	123200	132100	121900			2	Selumetinib 4uM	211900	218300	212500	206800
	24h							24h								24h
		DMSO		345000	318000			1	DMSO		162600	162700	150600			1	DMSO	256700	233800	249800	239400
		Ogerin 15 uM		297300	314700			3	Ogerin 15 uM		121900	111100	124700			3	Ogerin 15 uM	200700	204900		205000
		PAM71 15uM		297100	267400			4	PAM71 15uM		117300	111100	126600			4	PAM71 15uM	210000	201900	224700	223200
		Selumetinib 4uM	351100	345100	319500			8	Selumetinib 4uM + Ogerin 15 uM		107500	88410	98360			8	Selumetinib 4uM + Ogerin 15 uM	185800		176100
		Selumetinib 4uM + Ogerin 15 uM	298300	278400	304200			9	Selumetinib 4uM + PAM71 15uM		84390	102100	99050			9	Selumetinib 4uM + PAM71 15uM		177600		186800
		Selumetinib 4uM + PAM71 15uM	238100	180600	195500			2	Selumetinib 4uM	117900	128800	142200	127600			2	Selumetinib 4uM	256300	263500	254100	242500
	30h							30h								30h
		DMSO		415200	387300			1	DMSO		190200	185800	173800			1	DMSO	306700	276700	301800	274300
		Ogerin 15 uM		356600	389700			3	Ogerin 15 uM		141200	131000	144100			3	Ogerin 15 uM	240500	243600		241200
		PAM71 15uM		369300	340300			4	PAM71 15uM		141600	132800	149100			4	PAM71 15uM	242600	243700	272700	271700
		Selumetinib 4uM	417900	399600	374000			8	Selumetinib 4uM + Ogerin 15 uM		120500	103500	111100			8	Selumetinib 4uM + Ogerin 15 uM	217500		210600
		Selumetinib 4uM + Ogerin 15 uM	342200	315500	361300			9	Selumetinib 4uM + PAM71 15uM		99850	120200	115500			9	Selumetinib 4uM + PAM71 15uM		210200		226600
		Selumetinib 4uM + PAM71 15uM	294400	212000	220500			2	Selumetinib 4uM	123000	141000	158600	144700			2	Selumetinib 4uM	302200	305300	294400	284800
	44h							45h								45h
		DMSO		437400	422400			1	DMSO		259200	260600	220300			1	DMSO	494100	451700	483500	390100
		Ogerin 15 uM		382800	418500			3	Ogerin 15 uM		186000	169700	195200			3	Ogerin 15 uM	362900	366100		376100
		PAM71 15uM		379400	348300			4	PAM71 15uM		184500	175000	190800			4	PAM71 15uM	350100	366100	417300	408400
		Selumetinib 4uM	426400	376000	342200			8	Selumetinib 4uM + Ogerin 15 uM		130300	121500	131800			8	Selumetinib 4uM + Ogerin 15 uM	342300		337700
		Selumetinib 4uM + Ogerin 15 uM	338300	302000	378400			9	Selumetinib 4uM + PAM71 15uM		121400	139200	148600			9	Selumetinib 4uM + PAM71 15uM	370100	311900		323000
		Selumetinib 4uM + PAM71 15uM		200500	194900			2	Selumetinib 4uM		152300	178900	169100			2	Selumetinib 4uM	485300	465600	404500	422000
	48h							48h								48h
		DMSO		510800	478800			1	DMSO		266700	271100	224000			1	DMSO	558200	504600	539600
		Ogerin 15 uM		428300	489300			3	Ogerin 15 uM		188000	176600	198600			3	Ogerin 15 uM	393600	403500		409500
		PAM71 15uM		440900	408000			4	PAM71 15uM		191600	177000	193200			4	PAM71 15uM	387300	411900	457500	453400
		Selumetinib 4uM	502900	432800	391000			8	Selumetinib 4uM + Ogerin 15 uM		130200	122200	132100			8	Selumetinib 4uM + Ogerin 15 uM	379000		374300
		Selumetinib 4uM + Ogerin 15 uM	382700	342700	431900			9	Selumetinib 4uM + PAM71 15uM		123500	139900	148200			9	Selumetinib 4uM + PAM71 15uM		343500		352200
		Selumetinib 4uM + PAM71 15uM		218200	216700			2	Selumetinib 4uM		152600	180400	169900			2	Selumetinib 4uM	537800	522000	440800	469800
	52h							53h								53h
		DMSO		526600	494000			1	DMSO		293600	300400	244900			1	DMSO	569200	534500	570800
		Ogerin 15 uM		441100	503200			3	Ogerin 15 uM		207500	190500	216800			3	Ogerin 15 uM	399600	407000		428600
		PAM71 15uM		448600	418100			4	PAM71 15uM		209000	196300	208700			4	PAM71 15uM	383400	406700	465600	467800
		Selumetinib 4uM	516100	433400	381400			8	Selumetinib 4uM + Ogerin 15 uM		132600	127000	141700			8	Selumetinib 4uM + Ogerin 15 uM	372600		379700
		Selumetinib 4uM + Ogerin 15 uM	382600	338600				9	Selumetinib 4uM + PAM71 15uM		130100	144900	159300			9	Selumetinib 4uM + PAM71 15uM		337700		352500
		Selumetinib 4uM + PAM71 15uM		222700	211800			2	Selumetinib 4uM		157400	185500	173100			2	Selumetinib 4uM	536700	542000	433600	474600
	68h							68h								68h
		DMSO		557500	519100			1	DMSO		345100	357400	266200			1	DMSO	695900	636100	717200
		Ogerin 15 uM		446000	518700			3	Ogerin 15 uM		234400	218200	250900			3	Ogerin 15 uM	465900	469500		494500
		PAM71 15uM		437100	417800			4	PAM71 15uM		234100	215100	227600			4	PAM71 15uM	411700	438000	522600	530800
		Selumetinib 4uM		418900	339400			8	Selumetinib 4uM + Ogerin 15 uM		125500	127000	143400			8	Selumetinib 4uM + Ogerin 15 uM	443200		458500
		Selumetinib 4uM + Ogerin 15 uM	373100	308500				9	Selumetinib 4uM + PAM71 15uM		131200	142300	163800			9	Selumetinib 4uM + PAM71 15uM		394500	477300	384800
		Selumetinib 4uM + PAM71 15uM		188000	171900			2	Selumetinib 4uM		144200	172200	166600			2	Selumetinib 4uM	603900	629100	433600	529000
	72h							72h								72h
		DMSO		547700	511400			1	DMSO		372200	388800	276100			1	DMSO	729400	669900	782100
		Ogerin 15 uM		436800	516800			3	Ogerin 15 uM		244700	231600	269700			3	Ogerin 15 uM	486100	483600		514200
		PAM71 15uM		434500	405000			4	PAM71 15uM		247200	224400	236200			4	PAM71 15uM	418200	445500	528600	555900
		Selumetinib 4uM		414300	344600			8	Selumetinib 4uM + Ogerin 15 uM		122800	125000	141000			8	Selumetinib 4uM + Ogerin 15 uM	456300		472700
		Selumetinib 4uM + Ogerin 15 uM	358300	298600	456000			9	Selumetinib 4uM + PAM71 15uM		132000	140900	165500			9	Selumetinib 4uM + PAM71 15uM	433200	413300		387200
		Selumetinib 4uM + PAM71 15uM	310200	179200	167500			2	Selumetinib 4uM		138000	165800	160600			2	Selumetinib 4uM	611300	645700	423500	539000

## Sheet: Figure6E
NF1 patient ID	4								3									8
									0,5h
0,5h																		0,5h
	DMSO	54500	47750	46060	41950					DMSO	38370	40300	36790	40270					DMSO	44770	40170	41420	41700
	Selumetinib 4 uM + 8CPT cAMP 0,1 uM	44900	48890	44310	46990					Cells	38540	43240	40450	41270					Selumetinib 4 uM	39980	45920	42450	43280
	Selumetinib 4 uM + 8CPT cAMP 1 uM	41310	38120	39710	43240					Selumetinib 4 uM	30790	38170	37000	40270					Selumetinib 4 uM + 8CPT cAMP 0,1 uM	47900	49000	42630	49120
	Selumetinib 4 uM + 8CPT cAMP 10 uM	38550	38340	39620	42220					Selumetinib 4 uM + 8CPT cAMP 0,1 uM	36900	31460	37850	38550					Selumetinib 4 uM + 8CPT cAMP 1 uM	44020	47710	45970	59830
	8CPT cAMP 0,1 uM	46520	46210	40250	39440					Selumetinib 4 uM + 8CPT cAMP 1 uM	38300	36710	40850	39540					Selumetinib 4 uM + 8CPT cAMP 10 uM	52590	41330	46690	48630
	8CPT cAMP 1 uM	37100	42990	39090	48340					Selumetinib 4 uM + 8CPT cAMP 10 uM	37130	36570	36640	40170					8CPT cAMP 0,1 uM	48860	41070	43750	42700
	8CPT cAMP 10 uM	45320	44370	35590	32260					8CPT cAMP 0,1 uM	37070	37350	37150	35290					8CPT cAMP 1 uM	45660	42110	36510	37070
	Selumetinib 4 uM + F 0,01 uM	40870	48020	41500	40050					8CPT cAMP 1 uM	36310	34330	35300	41220					8CPT cAMP 10 uM	35830	47800	36160	41990
	Selumetinib 4 uM + F 0,1 uM	40100	38490	43030	43500					8CPT cAMP 10 uM	41950	36880	36010	34340					Selumetinib 4 uM + F 0,01 uM	41850	39650	40610	51080
	Selumetinib 4 uM + F 1 uM	35560	39590	38960	33600					Selumetinib 4 uM + F 0,01 uM	35210	35700	40370	36300					Selumetinib 4 uM + F 0,1 uM	44220	46460	47790	42860
	F 0,01 uM	37890	40890	44740	42540					Selumetinib 4 uM + F 0,1 uM	34530	37560	33430	37420					Selumetinib 4 uM + F 1 uM	45500	43020	45800	50040
	F 0,1 uM	34580	39030	36150	29230					Selumetinib 4 uM + F 1 uM	34190	34620	34550	36830					F 0,01 uM	41840	40270	47350	44080
	F 1 uM	32350	42840	35630	28860					F 0,01 uM	39130	38340	41240	39440					F 0,1 uM	46280	44820	53410	55500
	Selumetinib 4uM	32700	29250	35580	30430					F 0,1 uM	35640	38600	37470	40280					F 1 uM	45840	55540	53320	48180
3h										F 1 uM	36810	37170	38050	40190
	DMSO	150600	138400	129500	127800						4341	4151	4171
	Selumetinib 4 uM + 8CPT cAMP 0,1 uM	130200	137500	126300	131200				3h									3h
	Selumetinib 4 uM + 8CPT cAMP 1 uM	119000	111500	113400	122400					DMSO		56580		55870					DMSO	84130	74280	78720	77200
	Selumetinib 4 uM + 8CPT cAMP 10 uM	112300	115400	117900	123300					Cells	51820	58620	55550	55650					Selumetinib 4 uM	78180	87700	83580	83280
	8CPT cAMP 0,1 uM	144900	141700	124600	118400					Selumetinib 4 uM	41230	51190	50430	55900					Selumetinib 4 uM + 8CPT cAMP 0,1 uM	83740	83800	78640	85010
	8CPT cAMP 1 uM	117200	139200	123400	151700					Selumetinib 4 uM + 8CPT cAMP 0,1 uM	53500	44150	52220	53160					Selumetinib 4 uM + 8CPT cAMP 1 uM	71700	82300	80130	99500
	8CPT cAMP 10 uM	141600	140900	109800	98840					Selumetinib 4 uM + 8CPT cAMP 1 uM	52030	50420	56240	52340					Selumetinib 4 uM + 8CPT cAMP 10 uM	89180	73810	84460	86760
	Selumetinib 4 uM + F 0,01 uM	115700	140000	120900	110300					Selumetinib 4 uM + 8CPT cAMP 10 uM	50300	48990	48720	54920					8CPT cAMP 0,1 uM	86990	72780	77170	75050
	Selumetinib 4 uM + F 0,1 uM	119500	112800	128500	126200					8CPT cAMP 0,1 uM	50970	51790	50370	47150					8CPT cAMP 1 uM	82760	76610	61610	65090
	Selumetinib 4 uM + F 1 uM	105800	115000	116500	98150					8CPT cAMP 1 uM	49100	46620	47460	53660					8CPT cAMP 10 uM	63310	83150	62330	73300
	F 0,01 uM	116500	125200	137200	129200					8CPT cAMP 10 uM	60020	51900	47770	47720					Selumetinib 4 uM + F 0,01 uM	74860	67200	68730	87560
	F 0,1 uM	106400	124800	116400	98730					Selumetinib 4 uM + F 0,01 uM	47500	48730	51260	47010					Selumetinib 4 uM + F 0,1 uM	76440	82340	82740	75030
	F 1 uM	101100	132500	109900	87420					Selumetinib 4 uM + F 0,1 uM	45610	48180	42680	47500					Selumetinib 4 uM + F 1 uM	80730	79040	79430	88350
	Selumetinib 4uM	103900	91630	110000	94320					Selumetinib 4 uM + F 1 uM	44850	44950	45150	47580					F 0,01 uM	74340	74090	83770	76240
6h										F 0,01 uM	50910	50160	51370	51060					F 0,1 uM	84850	79890	94100	95300
	DMSO	175200	162100	152100	151500					F 0,1 uM	48100	48840	50530	54070					F 1 uM	81190	97250	94320	81320
	Selumetinib 4 uM + 8CPT cAMP 0,1 uM	154600	163800	146400	155600					F 1 uM	47470	47670	49590	52820
	Selumetinib 4 uM + 8CPT cAMP 1 uM	140500	135000	138100	148900						4531	4491	4071
	Selumetinib 4 uM + 8CPT cAMP 10 uM	135400	142000	148300	151700				6h									6h
	8CPT cAMP 0,1 uM	173300	169800	152500	142900					DMSO		71200		69370					DMSO	94010	85720	89260	88360
	8CPT cAMP 1 uM	138200	164700	149500	184400					Cells	64580	73140	68470	70030					Selumetinib 4 uM	87970	98780	94810	93610
	8CPT cAMP 10 uM	167600	166100	130100	116800					Selumetinib 4 uM		64450	58990	67860					Selumetinib 4 uM + 8CPT cAMP 0,1 uM	100100	101300	93670	103500
	Selumetinib 4 uM + F 0,01 uM	139000	165600	145200	132100					Selumetinib 4 uM + 8CPT cAMP 0,1 uM	67250	57010	66390	69580					Selumetinib 4 uM + 8CPT cAMP 1 uM	81880	98110	97280	119900
	Selumetinib 4 uM + F 0,1 uM	148900	138400	161100	156300					Selumetinib 4 uM + 8CPT cAMP 1 uM	65230	64080	71040	66830					Selumetinib 4 uM + 8CPT cAMP 10 uM	108000	90300	102400	105400
	Selumetinib 4 uM + F 1 uM	129000	140800	142000	115700					Selumetinib 4 uM + 8CPT cAMP 10 uM	62970	64220	62660	71270					8CPT cAMP 0,1 uM	106600	88850	92670	87540
	F 0,01 uM	141900	156200	167500	157100					8CPT cAMP 0,1 uM	65340	66250	66640	62220					8CPT cAMP 1 uM	101300	92290	74100	76760
	F 0,1 uM	130100	155800	142600	121300					8CPT cAMP 1 uM	61550	57660	60250	71140					8CPT cAMP 10 uM	78040	99950	75410	87020
	F 1 uM	123300	163500	133900	101600					8CPT cAMP 10 uM	74090	65330	60830	62420					Selumetinib 4 uM + F 0,01 uM	91100	82350	84680	105900
	Selumetinib 4uM	121500	109400	128500	116800					Selumetinib 4 uM + F 0,01 uM	62060	64240	69580	63320					Selumetinib 4 uM + F 0,1 uM	94020	100500	98410	88850
21h										Selumetinib 4 uM + F 0,1 uM	60800	63760	56900	64870					Selumetinib 4 uM + F 1 uM	97840	95720	93440	101800
	DMSO	355400	333200	303300	311000					Selumetinib 4 uM + F 1 uM	59830	60910	61400	62520					F 0,01 uM	89130	88840	99290	88140
	Selumetinib 4 uM + 8CPT cAMP 0,1 uM	231400	256700	204500	222300					F 0,01 uM	70390	68610	69520	69760					F 0,1 uM	104400	95140	110200	109000
	Selumetinib 4 uM + 8CPT cAMP 1 uM	215700	206300	213300	213700					F 0,1 uM	65580	66180	68790	73530					F 1 uM	97690	114800	109400	94630
	Selumetinib 4 uM + 8CPT cAMP 10 uM	217500	232400	231800	239000					F 1 uM	63450	66260	66800	71400
	8CPT cAMP 0,1 uM	344700	356500	324000	278500						5151	5161	4751
	8CPT cAMP 1 uM	312800	365300	324500	386200				21h									21h
	8CPT cAMP 10 uM	379300	357200	277800	253100					DMSO		147200		139200					DMSO	212000	191200	211500	204300
	Selumetinib 4 uM + F 0,01 uM	222100	268400	239400	207500					Cells	118700	153000	133800	149200					Selumetinib 4 uM	211900	218300	212500	206800
	Selumetinib 4 uM + F 0,1 uM	247100	215200	281700	256700					Selumetinib 4 uM		126500		135000					Selumetinib 4 uM + 8CPT cAMP 0,1 uM	194800	199800	197200	223000
	Selumetinib 4 uM + F 1 uM	209100	264600	242800	187300					Selumetinib 4 uM + 8CPT cAMP 0,1 uM	128200	112000	127600	134600					Selumetinib 4 uM + 8CPT cAMP 1 uM	139400	188100	212500	242200
	F 0,01 uM	289500	323000	345600	319200					Selumetinib 4 uM + 8CPT cAMP 1 uM	118200	124100	133100	132900					Selumetinib 4 uM + 8CPT cAMP 10 uM	223800	186500	211900	230500
	F 0,1 uM	269100	339900	331300	255100					Selumetinib 4 uM + 8CPT cAMP 10 uM	116900	129200	119500	138600					8CPT cAMP 0,1 uM	237000	189000	213100	189900
	F 1 uM	282000	364800	311700	210200					8CPT cAMP 0,1 uM	135600	145300	142800	128800					8CPT cAMP 1 uM	238400	222000	162500	181600
	Selumetinib 4uM	175600	161500	178500	203000					8CPT cAMP 1 uM	129400	129900	130800	152300					8CPT cAMP 10 uM	181600	222900	168500	190600
24h										8CPT cAMP 10 uM	145900	135800	122900	130000					Selumetinib 4 uM + F 0,01 uM	199000	172200	186400	230000
	DMSO	378400	352600	326900	336100					Selumetinib 4 uM + F 0,01 uM	119200	124300	131300	119800					Selumetinib 4 uM + F 0,1 uM	201500	226800	213300	179800
	Selumetinib 4 uM + 8CPT cAMP 0,1 uM	232000	257100	201100	217900					Selumetinib 4 uM + F 0,1 uM	118800	122100	110300	119300					Selumetinib 4 uM + F 1 uM	222500	218900	186100	205500
	Selumetinib 4 uM + 8CPT cAMP 1 uM	223800	202900	214100	222600					Selumetinib 4 uM + F 1 uM	121700	124500	122200	121900					F 0,01 uM	212400	209200	245800	193200
	Selumetinib 4 uM + 8CPT cAMP 10 uM	224200	240300	239800	242900					F 0,01 uM	153600	144700	149700	144900					F 0,1 uM	255300	209400	249700	238300
	8CPT cAMP 0,1 uM	378100	385200	345200	295300					F 0,1 uM	141300	145700	151900	155100					F 1 uM	235800	279100	272600	227500
	8CPT cAMP 1 uM	340700	396100	352700	414000					F 1 uM	135800	142700	142200	153000
	8CPT cAMP 10 uM	418200	385200	308800	274100						6162	6022	6132
	Selumetinib 4 uM + F 0,01 uM	228700	272000	240200	215900				24h									24h
	Selumetinib 4 uM + F 0,1 uM	267700	222400	292300	265500					DMSO		168400		156700					DMSO	256700	233800	249800	239400
	Selumetinib 4 uM + F 1 uM	220500	278400	253100	202800					Cells	131300	176900	151800	169400					Selumetinib 4 uM	256300	263500	254100	242500
	F 0,01 uM	320500	352800	371400	346700					Selumetinib 4 uM		142800		153600					Selumetinib 4 uM + 8CPT cAMP 0,1 uM	229800	233800	231600	263300
	F 0,1 uM	299500	371700	363000	280100					Selumetinib 4 uM + 8CPT cAMP 0,1 uM	144700	127700	144200	154600					Selumetinib 4 uM + 8CPT cAMP 1 uM	160100	217800	249600	286100
	F 1 uM	312700	397000	339500	234100					Selumetinib 4 uM + 8CPT cAMP 1 uM	134000	140600	151400	149000					Selumetinib 4 uM + 8CPT cAMP 10 uM	262400	219900	241600	272500
	Selumetinib 4uM	204100	186600	201800	235800					Selumetinib 4 uM + 8CPT cAMP 10 uM	132200	145000	133900	157800					8CPT cAMP 0,1 uM	286400	221800	257900	226600
30h										8CPT cAMP 0,1 uM	154800	167200	159500	147600					8CPT cAMP 1 uM	291400	269600	191300	215900
	DMSO	484700	459500	408100	427700					8CPT cAMP 1 uM	145600	146700	148300	169900					8CPT cAMP 10 uM	225100	272200	207400	228300
	Selumetinib 4 uM + 8CPT cAMP 0,1 uM	262900	299900	197000	221400					8CPT cAMP 10 uM	167200	154900	140000	151500					Selumetinib 4 uM + F 0,01 uM	233400	204100	222000	273600
	Selumetinib 4 uM + 8CPT cAMP 1 uM	249400	224100	233100	242300					Selumetinib 4 uM + F 0,01 uM	138000	144400	147200	133100					Selumetinib 4 uM + F 0,1 uM	238100	278900	253300	214300
	Selumetinib 4 uM + 8CPT cAMP 10 uM	249600	276500	266800	272000					Selumetinib 4 uM + F 0,1 uM	138800	138100	123600	135200					Selumetinib 4 uM + F 1 uM	265000	264200	217800	244700
	8CPT cAMP 0,1 uM	482200	479900	429800	365900					Selumetinib 4 uM + F 1 uM	140500	142900	138700	134200					F 0,01 uM	259300	252400	294200	230900
	8CPT cAMP 1 uM	441200	501000	443600	514300					F 0,01 uM	175700	161400	170000	166800					F 0,1 uM	310800	252500	303000	285400
	8CPT cAMP 10 uM	550200	496500	396100	356100					F 0,1 uM	161800	164900	176500	179100					F 1 uM	290400	344200	335300	283900
	Selumetinib 4 uM + F 0,01 uM	255600	312200	277200	238100					F 1 uM	156300	165500	166000	180000
	Selumetinib 4 uM + F 0,1 uM	303700	251700	349600	281500													30h
	Selumetinib 4 uM + F 1 uM	251600	334800	292500	223900				30h										DMSO	306700	276700	301800	274300
	F 0,01 uM	394700	433800	460300	419500					DMSO		195500		176500					Selumetinib 4 uM	302200	305300	294400	284800
	F 0,1 uM	375000	463500	467100	344700					Cells	143800	200000	167600	191500					Selumetinib 4 uM + 8CPT cAMP 0,1 uM	276200	283700	281400	325500
	F 1 uM	404200	508600	435600	282000					Selumetinib 4 uM		155000		161000					Selumetinib 4 uM + 8CPT cAMP 1 uM	185200	258600	304900	353600
	Selumetinib 4uM	259600	236500	243700						Selumetinib 4 uM + 8CPT cAMP 0,1 uM	156300	135700	154900	166000					Selumetinib 4 uM + 8CPT cAMP 10 uM	319800	268300	297100	334300
45h										Selumetinib 4 uM + 8CPT cAMP 1 uM	139900	155200	162700	163600					8CPT cAMP 0,1 uM	347400	268600	314200	278500
	DMSO	664600	635600	558900	601800					Selumetinib 4 uM + 8CPT cAMP 10 uM	138600	156200	139200	177500					8CPT cAMP 1 uM	358700	336700	238500	269600
	Selumetinib 4 uM + 8CPT cAMP 0,1 uM	237900	278700	112200	126700					8CPT cAMP 0,1 uM	169800	189700	182200	168000					8CPT cAMP 10 uM	272400	335900	256400	287000
	Selumetinib 4 uM + 8CPT cAMP 1 uM	230600	172600	164000	236200					8CPT cAMP 1 uM	162200	162600	163500	195300					Selumetinib 4 uM + F 0,01 uM	293700	253700	278800	331800
	Selumetinib 4 uM + 8CPT cAMP 10 uM	271700	286300	287000	283300					8CPT cAMP 10 uM	187700	173000	159000	174800					Selumetinib 4 uM + F 0,1 uM	296900	347100	302500	259600
	8CPT cAMP 0,1 uM	684800	672100	615600	510800					Selumetinib 4 uM + F 0,01 uM	152300	161000	153300	143000					Selumetinib 4 uM + F 1 uM	322100	331400	260800	289200
	8CPT cAMP 1 uM	650600	731500	646300	725400					Selumetinib 4 uM + F 0,1 uM	153500	152100	135200	148900					F 0,01 uM	322800	315400	366100	274300
	8CPT cAMP 10 uM	788200	709800	583900	534700					Selumetinib 4 uM + F 1 uM	158500	157900	149200	139100					F 0,1 uM	388000	310900	378800	347100
	Selumetinib 4 uM + F 0,01 uM	211500	305600	274200	250200					F 0,01 uM	202600	182300	193400	188100					F 1 uM	369200	440200	418500	350500
	Selumetinib 4 uM + F 0,1 uM	306000	221700	441000	227100					F 0,1 uM	189300	190400	199100	205500
	Selumetinib 4 uM + F 1 uM	265900	392500	283400	246400					F 1 uM	181100	188600	190000	203500				45h
	F 0,01 uM	550600	599200	649000	575900														DMSO	494100	451700	483500	390100
	F 0,1 uM	534100	675000	708100	483200				45h										Selumetinib 4 uM	485300	465600	404500	422000
	F 1 uM	618700	757200	660200	418000					DMSO		256300		220400					Selumetinib 4 uM + 8CPT cAMP 0,1 uM	394700	383600	388900	466600
	Selumetinib 4uM	320500	268100	236700						Cells	171900	269600	222400	264400					Selumetinib 4 uM + 8CPT cAMP 1 uM			405100	469100
48h										Selumetinib 4 uM		178700		177400					Selumetinib 4 uM + 8CPT cAMP 10 uM	445800		420300	457800
	DMSO	711200	670900	604400	646500					Selumetinib 4 uM + 8CPT cAMP 0,1 uM	180200	142200	168200	183900					8CPT cAMP 0,1 uM	519900	416600	475500	417200
	Selumetinib 4 uM + 8CPT cAMP 0,1 uM	235500	271300	97330	120800					Selumetinib 4 uM + 8CPT cAMP 1 uM	150200	174400	172900	178700					8CPT cAMP 1 uM	588700	548600		428100
	Selumetinib 4 uM + 8CPT cAMP 1 uM	230700	161300	152200	247100					Selumetinib 4 uM + 8CPT cAMP 10 uM	135000	176100	147400	198600					8CPT cAMP 10 uM	444900	516600	400700	453800
	Selumetinib 4 uM + 8CPT cAMP 10 uM	281700	276100	282800	282100					8CPT cAMP 0,1 uM	215700	253700	233200	220800					Selumetinib 4 uM + F 0,01 uM	420000	364100	416900	462100
	8CPT cAMP 0,1 uM	728300	716000	645700	539100					8CPT cAMP 1 uM	201500	204500	220100	251200					Selumetinib 4 uM + F 0,1 uM	454000	499500	400700	375500
	8CPT cAMP 1 uM	686400	786300	683000	768800					8CPT cAMP 10 uM	248400	231900	205500	233600					Selumetinib 4 uM + F 1 uM	397600		323800	368200
	8CPT cAMP 10 uM	853800	747300	616200	561900					Selumetinib 4 uM + F 0,01 uM	173200	194500	161400	160800					F 0,01 uM	500100	483000	575900
	Selumetinib 4 uM + F 0,01 uM	204900	306300	277000	246600					Selumetinib 4 uM + F 0,1 uM	174200	167400	172300	163900					F 0,1 uM	607200	476500	610400	509600
	Selumetinib 4 uM + F 0,1 uM	310600	217400	464100	219500					Selumetinib 4 uM + F 1 uM	163700	164700	160500	149500					F 1 uM	595500	712800	714800	564300
	Selumetinib 4 uM + F 1 uM	262100	402300	282200	245500					F 0,01 uM	273600	236500	262200	254400
	F 0,01 uM	576200	630100	689500	625300					F 0,1 uM	261800	250500	279600	270700				48h
	F 0,1 uM	566000	724800	759000	518500					F 1 uM	252800	271000	274700	300300					DMSO	558200	504600	539600
	F 1 uM	669700	811800	707800	444900						7443	7513	7593						Selumetinib 4 uM	537800	522000	440800	469800
	Selumetinib 4uM	340700	283600	246400					48h										Selumetinib 4 uM + 8CPT cAMP 0,1 uM	428400	414900	418700	504500
52h										DMSO		272100		229400					Selumetinib 4 uM + 8CPT cAMP 1 uM		349000	431700	509400
	DMSO	784900	743500							Cells	177200	285600	231000	281300					Selumetinib 4 uM + 8CPT cAMP 10 uM	485500	407000	450700	495300
	Selumetinib 4 uM + 8CPT cAMP 0,1 uM	239900	284200	98880	109500					Selumetinib 4 uM		179000		183700					8CPT cAMP 0,1 uM	585700	461500	532700	466900
	Selumetinib 4 uM + 8CPT cAMP 1 uM	230800	156700	131800	254200					Selumetinib 4 uM + 8CPT cAMP 0,1 uM	185100	147100	177000	190900					8CPT cAMP 1 uM	664100	615600		477800
	Selumetinib 4 uM + 8CPT cAMP 10 uM	291500	282000	293000	280900					Selumetinib 4 uM + 8CPT cAMP 1 uM	148500	178200	175000	184700					8CPT cAMP 10 uM	504500	587100	451800	513700
	8CPT cAMP 0,1 uM	832500	818700	744800	623100					Selumetinib 4 uM + 8CPT cAMP 10 uM	135800	180100	152200	202100					Selumetinib 4 uM + F 0,01 uM	453100	399900	466400	512800
	8CPT cAMP 1 uM	778000	877200	775700	870000					8CPT cAMP 0,1 uM	227400	271300	244400	233900					Selumetinib 4 uM + F 0,1 uM	509800	557200	435800	423100
	8CPT cAMP 10 uM	942400	831600	711400	652200					8CPT cAMP 1 uM	213100	219100	230900	267900					Selumetinib 4 uM + F 1 uM	429800		343900	399000
	Selumetinib 4 uM + F 0,01 uM	191600	298900	288800	237500					8CPT cAMP 10 uM	266600	251300	216200	254300					F 0,01 uM	558100	545900	652900
	Selumetinib 4 uM + F 0,1 uM	312800	214400	504900	220400					Selumetinib 4 uM + F 0,01 uM	180200	205700	170000	170800					F 0,1 uM	675500	535000	685300	570100
	Selumetinib 4 uM + F 1 uM	266800	436000	292600	250600					Selumetinib 4 uM + F 0,1 uM	179500	177800	183200	174700					F 1 uM	688000	797700	822900	645400
	F 0,01 uM	638200	700900	775400	704100					Selumetinib 4 uM + F 1 uM	169300	170200	164900	153100
	F 0,1 uM	645400	833600	867900	585100					F 0,01 uM	288300	249100	281500	272300				53h	DMSO	569200	534500	570800
	F 1 uM	768200	927900	803000	501800					F 0,1 uM	284600	272700	310400	295100					Selumetinib 4 uM	536700	542000	433600	474600
	Selumetinib 4uM	317500	246200	214800	484100					F 1 uM	273300	293400	297800	332000					Selumetinib 4 uM + 8CPT cAMP 0,1 uM	447700	434000	445200	532800
68h											7793	8013	8304						Selumetinib 4 uM + 8CPT cAMP 1 uM		360000	448900	536900
	DMSO	754400	748500						53h										Selumetinib 4 uM + 8CPT cAMP 10 uM	492300	420700	478300	513900
	Selumetinib 4 uM + 8CPT cAMP 0,1 uM	183200	205600	68890	68660														8CPT cAMP 0,1 uM	612300	493200	580600	507200
	Selumetinib 4 uM + 8CPT cAMP 1 uM	172700	113900	80880	170000					DMSO		284500		244300					8CPT cAMP 1 uM	719300	673500	443200	517400
	Selumetinib 4 uM + 8CPT cAMP 10 uM	245500	187500	222300	197400					Cells	178500	298100	239900	297900					8CPT cAMP 10 uM	541400	620100	481600	554500
	8CPT cAMP 0,1 uM	866400	845300	744400	634900					Selumetinib 4 uM		182100		183900					Selumetinib 4 uM + F 0,01 uM	475400	419200	485100	507500
	8CPT cAMP 1 uM	795600	942000	833200	899300					Selumetinib 4 uM + 8CPT cAMP 0,1 uM	181500	145900	175400	186900					Selumetinib 4 uM + F 0,1 uM	552900	585000	440800	444600
	8CPT cAMP 10 uM	942700	819000	771600	694400					Selumetinib 4 uM + 8CPT cAMP 1 uM	145300	175500	176600	179300					Selumetinib 4 uM + F 1 uM	434100		345400	391700
	Selumetinib 4 uM + F 0,01 uM	124600	191000	222400	155600					Selumetinib 4 uM + 8CPT cAMP 10 uM	135800	182200	151900	206300					F 0,01 uM	607200	598400	697300
	Selumetinib 4 uM + F 0,1 uM	197300	124100	451000	132500					8CPT cAMP 0,1 uM	237200	285500	256200	241400					F 0,1 uM	724000	580300	741600	595900
	Selumetinib 4 uM + F 1 uM	175800	319800	186700	160200					8CPT cAMP 1 uM	220900	232700	245500	280600					F 1 uM	741400	852500	868700	691400
	F 0,01 uM	596700	669300	775500	719500					8CPT cAMP 10 uM	279600	265200	230000	269400
	F 0,1 uM	634600	877900	916900	619000					Selumetinib 4 uM + F 0,01 uM	177900	201900	166500	171500				68h
	F 1 uM	848600	997900	854400	524100					Selumetinib 4 uM + F 0,1 uM	175100	172600	182300	170900					DMSO	695900	636100	717200
	Selumetinib 4uM	335900	239200	190800	524600					Selumetinib 4 uM + F 1 uM	162500	163900	160200	151700					Selumetinib 4 uM	603900	629100	433600	529000
72h										F 0,01 uM	301100	259500	293800	287800					Selumetinib 4 uM + 8CPT cAMP 0,1 uM	471300	441800	475400	521400
	DMSO	698800	676900							F 0,1 uM	299000	285000	326500	303500					Selumetinib 4 uM + 8CPT cAMP 1 uM		344100	428300	515500
	Selumetinib 4 uM + 8CPT cAMP 0,1 uM	164100	176500	60820	55030					F 1 uM	288600	309400	314800	349300					Selumetinib 4 uM + 8CPT cAMP 10 uM	494400	434900	495800	511700
	Selumetinib 4 uM + 8CPT cAMP 1 uM	154600	99040	65530	128500														8CPT cAMP 0,1 uM	644300	554200	680500	558900
	Selumetinib 4 uM + 8CPT cAMP 10 uM	216600	165900	196200	164500														8CPT cAMP 1 uM	869500	806300		590800
	8CPT cAMP 0,1 uM	811800	781600	668900	569000				68h										8CPT cAMP 10 uM	648400	742300	584000	648800
	8CPT cAMP 1 uM	744000	854200	718800	770500														Selumetinib 4 uM + F 0,01 uM	475400	412800	510200	503900
	8CPT cAMP 10 uM	906900	738900	715400	652400					DMSO		335200		266700					Selumetinib 4 uM + F 0,1 uM	606500	559700	437700	477400
	Selumetinib 4 uM + F 0,01 uM	106700	166300	205200	141900					Cells	183500	346300	266400	354200					Selumetinib 4 uM + F 1 uM	418900		330200	370500
	Selumetinib 4 uM + F 0,1 uM	166000	104100	427100	114700					Selumetinib 4 uM		168200		170300					F 0,01 uM	689100	674300	827300
	Selumetinib 4 uM + F 1 uM	158100	283100	165300	141700					Selumetinib 4 uM + 8CPT cAMP 0,1 uM	174000	136100	164900	172300					F 0,1 uM	798700	665300	906100	658800
	F 0,01 uM	554100	623700	727700	699000					Selumetinib 4 uM + 8CPT cAMP 1 uM	140000	161300	168300	164800					F 1 uM	933200	1010000	1047000	846600
	F 0,1 uM	602800	834400	877800	621400					Selumetinib 4 uM + 8CPT cAMP 10 uM	126400	177000	145700	193500
	F 1 uM	837000	981000	840400	508500					8CPT cAMP 0,1 uM	261500	325800	295400	280400				72h
	Selumetinib 4uM	261800	177700	143400	422800					8CPT cAMP 1 uM	244000	266700	290400	327800					DMSO	729400	669900	782100
										8CPT cAMP 10 uM	311200	313000	270700	323600					Selumetinib 4 uM	611300	645700	423500	539000
										Selumetinib 4 uM + F 0,01 uM	178700	207100	152300	162500					Selumetinib 4 uM + 8CPT cAMP 0,1 uM	477200	435900	494400	520500
										Selumetinib 4 uM + F 0,1 uM	164100	166800	180900	165100					Selumetinib 4 uM + 8CPT cAMP 1 uM	288800	347800	436000	518600
										Selumetinib 4 uM + F 1 uM	148200	153800	142800	130700					Selumetinib 4 uM + 8CPT cAMP 10 uM	496700	439500	506800	514200
										F 0,01 uM	345400	295700	343500	346500					8CPT cAMP 0,1 uM	671000	587900	711100	583000
										F 0,1 uM	359100	326800	398500	328400					8CPT cAMP 1 uM	932200	846900	559200	612800
										F 1 uM	352400	376000	396000	437100					8CPT cAMP 10 uM	688300	783300	620200	673000
																			Selumetinib 4 uM + F 0,01 uM	475100	419300	517000	492200
																			Selumetinib 4 uM + F 0,1 uM	642300	582800	449700	487300
									72h										Selumetinib 4 uM + F 1 uM	419500	527600	332700	377000
																			F 0,01 uM	749600	707800	887800	438000
										DMSO		363500		286200					F 0,1 uM	831700	681500	991200	664100
										Cells	191600	377000	282500	385900					F 1 uM	994600	1070000	1100000	903000
										Selumetinib 4 uM		166000		169700
										Selumetinib 4 uM + 8CPT cAMP 0,1 uM	177700	131900	160600	170200
										Selumetinib 4 uM + 8CPT cAMP 1 uM	138100	159700	164800	163400
										Selumetinib 4 uM + 8CPT cAMP 10 uM	128800	174900	140700	190600
										8CPT cAMP 0,1 uM	276200	352900	313000	297400
										8CPT cAMP 1 uM	256800	285000	312300	354200
										8CPT cAMP 10 uM	330000	340900	288400	352000
										Selumetinib 4 uM + F 0,01 uM	179400	208100	149400	160900
										Selumetinib 4 uM + F 0,1 uM	160100	161700	182200	162600
										Selumetinib 4 uM + F 1 uM	145400	148700	137700	122000
										F 0,01 uM	378200	315200	360400	372400
										F 0,1 uM	399900	356000	437000	345100
										F 1 uM	387000	416600	440100	478300

[truncated: 8 more sheets: Figure7C, Figure7D, Figure7F, Figure7G, Figure8C, Supplemental Figure4, Supplemental Figure5, Supplemental Figure6]
